# Supplementary material for: Incidence of tuberculosis among PLHIV on antiretroviral therapy who initiated isoniazid preventive therapy: A multi-center retrospective cohort study
Source: PLoS One. 2022 May 16;17(5):e0266285. doi: 10.1371/journal.pone.0266285 (PMC9109920; doi:10.1371/journal.pone.0266285)
Supplement: S1 Dataset — (XLSX) [file pone.0266285.s001.xlsx]

## Sheet: Sheet1
Marital_status	WHO_Clinical_stage	WHOSTAGE	Functional_status	Baseline_CD4	BCD4Cat	Baseline_Nutritional_statuS	Duration on ART	DARTCAT	Baseline_ART_Regimen	AZT	ABC	TDF	NRTI Backbone	EFV	NVP	PI	AnchorART	VL_B4_TPT	VLB4TPTCAT	VL_after_TPT	Current_ART_Status	TPTOUTCOME	Current_ART_Status	TB_diagnosed	TIMETOTBDX1	TIMETOTBDX2	CENSORDATE2	PERSONTIME	PERSONTIME2	TB_Classification	Depression	Acoholic	Adherence
Child	II	2	Working/Playing	MISSING	4	Normal	41.6333	7	AZT-3TC-NVP	1	2	2	1	2	1	2	2	-1	3	23600	Active	1	Active	0	NA	0	#REF!	#REF!	52.7143		0	0	1	2021-06-30
Child	II	2	Working/Playing	MISSING	4	Normal	32.4333	6	AZT-3TC-NVP	1	2	2	1	2	1	2	2	-1	3	0	Active	1	Active	0	NA	0	#REF!	#REF!	52.4286		0	0	1
Child	II	2	Working/Playing	MISSING	4	Normal	35.8	6	AZT-3TC-EFV	1	2	2	1	1	2	2	1	-1	3	0	Active	1	Active	0	NA	0	#REF!	#REF!	50.5714		0	0	1
Seperated/Divorced	II	2	Working/Playing	MISSING	4	Normal	55.4333	7	AZT-3TC-NVP	1	2	2	1	2	1	2	2	8748	1	472	Active	1	Active	0	NA	0	#REF!	#REF!	41.0714		0	0	1
Child	II	2	Working/Playing	MISSING	4	Normal	38.5	7	ABC-3TC-EFV	2	1	2	2	1	2	2	1	0	2	0	Active	1	Active	0	NA	0	#REF!	#REF!	55.7143		0	0	1
Single	II	2	Working/Playing	847	5	Normal	49.7	7	AZT-3TC-NVP	1	2	2	1	2	1	2	2	-1	3	79	Active	1	Active	0	NA	0	#REF!	#REF!	42.25		2	0	1
Child	II	2	Working/Playing	706	5	Normal	33.1	6	TDF-3TC-EFV	2	2	1	3	1	2	2	1	0	2	88	Active	1	Active	0	NA	0	#REF!	#REF!	53.7143				1
Widowed	II	2	Working/Playing	105	1	Normal	133.267	7	AZT-3TC-NVP	1	2	2	1	2	1	2	2	0	2	0	Active	1	Active	0	NA	0	#REF!	#REF!	61.1786			0	1
Widowed	II	2	Working/Playing	227	2	Normal	72.3333	7	AZT-3TC-NVP	1	2	2	1	2	1	2	2	-1	3	0	Active	1	Active	0	NA	0	#REF!	#REF!	64.5357			1	1
Widowed	II	2	Working/Playing	MISSING	4	Normal	91.2667	7	AZT-3TC-NVP	1	2	2	1	2	1	2	2	0	2	0	Active	1	Active	0	NA	0	#REF!	#REF!	55.6429			0	1
Widowed	II	2	Working/Playing	MISSING	4	Normal	55.7667	7	TDF-3TC-EFV	2	2	1	3	1	2	2	1	17410	1	0	Active	1	Active	0	NA	0	#REF!	#REF!	42.1786		0	0	1
Child	II	2	Working/Playing	MISSING	4	Normal	34.9667	6	TDF-3TC-EFV	2	2	1	3	1	2	2	1	-1	3	0	Active	1	Active	0	NA	0	#REF!	#REF!	52.7143		0	0	1
Seperated/Divorced	II	2	Working/Playing	MISSING	4	Normal	0.466667	1	TDF-3TC-EFV	2	2	1	3	1	2	2	1	-1	3		LFTU	1	LFTU	0	NA	0	#REF!	#REF!	4.14286		0	0	1
Married	II	2	Working/Playing	MISSING	4	Normal	64.2667	7	AZT-3TC-NVP	1	2	2	1	2	1	2	2	174	1	174	Active	1	Active	0	NA	0	#REF!	#REF!	52.0714		0	0	1
Married	II	2	Working/Playing	MISSING	4	Normal	47.5333	7	TDF-3TC-EFV	2	2	1	3	1	2	2	1	-1	3		LFTU	1	LFTU	0	NA	0	#REF!	#REF!	2		0	0	2
Child	II	2	Working/Playing	24	1	Normal	43.9333	7	AZT-3TC-NVP	1	2	2	1	2	1	2	2	5590	1	340000	Active	1	Active	0	NA	0	#REF!	#REF!	53.0714		0	0	3
Child	II	2	Working/Playing	MISSING	4	Normal	47.2667	7	AZT-3TC-NVP	1	2	2	1	2	1	2	2	200914	1	52900	LFTU	1	LFTU	0	NA	0	#REF!	#REF!	44.3571		0	0	1
Child	II	2	Working/Playing	MISSING	4	Normal	1.4	1	TDF-3TC-EFV	2	2	1	3	1	2	2	1	-1	3	0	Active	1	Active	0	NA	0	#REF!	#REF!	52.6786		0	0	1
Child	II	2	Working/Playing	MISSING	4	Normal	30.7667	6	AZT-3TC-NVP	1	2	2	1	2	1	2	2	-1	3	0	LFTU	1	LFTU	0	NA	0	#REF!	#REF!	55.5714		0	0	1
Child	I	1	Working/Playing	MISSING	4	Normal	10.8333	2	AZT-3TC-NVP	1	2	2	1	2	1	2	2	23244	1	4804	LFTU	1	LFTU	0	NA	0	#REF!	#REF!	42.5714		0	0	3
Married	II	2	Working/Playing	MISSING	4	Normal	3.76667	1	AZT-3TC-NVP	1	2	2	1	2	1	2	2	0	2	0	LFTU	1	LFTU	0	NA	0	#REF!	#REF!	52.75		0	0	1
Married	II	2	Working/Playing	MISSING	4	Normal	13.6333	3	TDF-3TC-EFV	2	2	1	3	1	2	2	1	-1	3	0	Active	1	Active	0	NA	0	#REF!	#REF!	51.7143		0	0	1
Child	II	2	Working/Playing	MISSING	4	Normal	6.4	2	ABC-3TC-EFV	2	1	2	2	1	2	2	1	-1	3	0	Active	1	Active	0	NA	0	#REF!	#REF!	55.5714		0	0	1
Child	II	2	Working/Playing	MISSING	4	Normal	13.1667	3	ABC-3TC-NVP	2	1	2	2	2	1	2	2	0	2	0	Active	1	Active	0	NA	0	#REF!	#REF!	51.7143		0	0	1
Married	II	2	Working/Playing	386	3	Normal	34.2333	6	TDF-3TC-EFV	2	2	1	3	1	2	2	1	0	2	0	Active	1	Active	0	NA	0	#REF!	#REF!	45.4286		0	0	1
Seperated/Divorced	II	2	Working/Playing	MISSING	4	Normal	145.5	7	AZT-3TC-EFV	1	2	2	1	1	2	2	1	0	2	0	Active	1	Active	1	16.1	16.1	#REF!	#REF!	28.86	EPTB		0	1
Child	II	2	Working/Playing	14	1	Normal	32.3333	6	ABC-3TC-EFV	2	1	2	2	1	2	2	1	0	2	0	Active	1	Active	0	NA	0	#REF!	#REF!	55.6786		0	0	1
Seperated/Divorced	II	2	Working/Playing	MISSING	4	Normal	44.3333	7	AZT-3TC-NVP	1	2	2	1	2	1	2	2	20	1	0	Active	1	Active	0	NA	0	#REF!	#REF!	42.1786		0	0	1
Single	II	2	Working/Playing	736	5	Normal	126.533	7	AZT-3TC-NVP	1	2	2	1	2	1	2	2	0	2	0	Active	1	Active	0	NA	0	#REF!	#REF!	55.2143			0	1
Child	II	2	Working/Playing	MISSING	4	Normal	49.7333	7	TDF-3TC-EFV	2	2	1	3	1	2	2	1	272000	1	0	Active	1	Active	0	NA	0	#REF!	#REF!	39.9643			0	1
Married	II	2	Working/Playing	420	3	Normal	9.33333	2	TDF-3TC-EFV	2	2	1	3	1	2	2	1	0	2	0	Active	1	Active	0	NA	0	#REF!	#REF!	39.6786		0	0	1
Single	II	2	Working/Playing	335	2	Normal	94.4333	7	AZT-3TC-EFV	1	2	2	1	1	2	2	1	-1	3		Active	1	Active	0	NA	0	#REF!	#REF!	63.9286			0	1
Child	II	2	Working/Playing	MISSING	4	Normal	127.367	7	TDF-3TC-EFV	2	2	1	3	1	2	2	1	-1	3		Active	1	Active	0	NA	0	#REF!	#REF!	56.4286		2		1
Child	II	2	Working/Playing	MISSING	4	Normal	4.2	1	AZT-3TC-NVP	1	2	2	1	2	1	2	2	59727	1	0	Active	1	Active	0	NA	0	#REF!	#REF!	42.0714		0	0	1
Seperated/Divorced	II	2	Working/Playing	42	1	Normal	106.867	7	AZT-3TC-NVP	1	2	2	1	2	1	2	2	-1	3		Dead	3	Dead	0	NA	0	#REF!	#REF!	70.3214			0	1
Single	II	2	Working/Playing	MISSING	4	Normal	138.433	7	TDF-3TC-EFV	2	2	1	3	1	2	2	1	-1	3		Active	1	Active	0	NA	0	#REF!	#REF!	41.25			0	1
Child	II	2	Working/Playing	528	5	Normal	34.4	6	TDF-3TC-EFV	2	2	1	3	1	2	2	1	0	2	170	Active	1	Active	0	NA	0	#REF!	#REF!	50.8214		0	0	1
Single	II	2	Working/Playing	214	2	Normal	104.133	7	AZT-3TC-NVP	1	2	2	1	2	1	2	2	7398	1		Active	1	Active	0	NA	0	#REF!	#REF!	38.0714			0	1
Child	II	2	Working/Playing	840	5	Normal	2.8	1	ABC-3TC-EFV	2	1	2	2	1	2	2	1	18200	1	105652	Active	1	Active	0	NA	0	#REF!	#REF!	48.3214		0	0	1
Seperated/Divorced	II	2	Working/Playing	657	5	Normal	63.2	7	AZT-3TC-NVP	1	2	2	1	2	1	2	2	0	2	0	Active	1	Active	0	NA	0	#REF!	#REF!	55.5357		0		1
Child	I	1	Working/Playing	MISSING	4	Normal	43.3667	7	TDF-3TC-EFV	2	2	1	3	1	2	2	1	0	2	0	Active	1	Active	0	NA	0	#REF!	#REF!	42.0714		0	0	1
Married	II	2	Working/Playing	118	1	Normal	66.0333	7	TDF-3TC-EFV	2	2	1	3	1	2	2	1	0	2	0	Active	1	Active	0	NA	0	#REF!	#REF!	44.25		0		1
Child	II	2	Working/Playing	MISSING	4	Normal	48.2	7	AZT-3TC-EFV	1	2	2	1	1	2	2	1	5080	1	0	Transferred_out	1	Transferred_out	1	25.6667	25.6667	#REF!	#REF!	27.5	EPTB	0	0	1
Married	II	2	Working/Playing	28	1	Normal	81.1333	7	AZT-3TC-NVP	1	2	2	1	2	1	2	2	-1	3	0	Active	1	Active	0	NA	0	#REF!	#REF!	63.8214		0		1
Married	II	2	Working/Playing	462	3	Normal	60.3	7	AZT-3TC-NVP	1	2	2	1	2	1	2	2	-1	3	0	Active	1	Active	0	NA	0	#REF!	#REF!	63.9286		0		1
Married	II	2	Working/Playing	166	1	Normal	51.8667	7	AZT-3TC-NVP	1	2	2	1	2	1	2	2	0	2	0	LFTU	1	LFTU	0	NA	0	#REF!	#REF!	36.0357		0	0	1
Married	II	2	Working/Playing	427	3	Normal	163.033	7	TDF-3TC-EFV	2	2	1	3	1	2	2	1	134	1	0	Active	1	Active	0	NA	0	#REF!	#REF!	43.0714		0		1
Married	II	2	Working/Playing	332	2	Normal	46.1667	7	TDF-3TC-NVP	2	2	1	3	2	1	2	2	20	1		Active	1	Active	0	NA	0	#REF!	#REF!	41.0714		0		1
Child	II	2	Working/Playing	MISSING	4	Normal	144.2	7	AZT-3TC-NVP	1	2	2	1	2	1	2	2	0	2	0	Active	1	Active	0	NA	0	#REF!	#REF!	50.7143		0	0	1
Married	II	2	Working/Playing	654	5	Normal	33.6333	6	TDF-3TC-EFV	2	2	1	3	1	2	2	1	-1	3	0	Active	1	Active	0	NA	0	#REF!	#REF!	63.9286		0		1
Child	II	2	Working/Playing	2332	5	Normal	129.9	7	AZT-3TC-NVP	1	2	2	1	2	1	2	2	6710	1	5010	Active	1	Active	0	NA	0	#REF!	#REF!	56.3214		0		1
Married	II	2	Working/Playing	MISSING	4	Normal	72.7	7	TDF-3TC-EFV	2	2	1	3	1	2	2	1	0	2	0	Active	1	Active	0	NA	0	#REF!	#REF!	41.9286		0	0	1
Married	II	2	Working/Playing	40	1	Normal	41.0667	7	TDF-3TC-EFV	2	2	1	3	1	2	2	1	0	2		Active	1	Active	0	NA	0	#REF!	#REF!	45.9286		0		1
Married	II	2	Working/Playing	MISSING	4	Normal	91.9	7	AZT-3TC-NVP	1	2	2	1	2	1	2	2	0	2	0	Active	1	Active	0	NA	0	#REF!	#REF!	46.6786		0	0	1
Seperated/Divorced	II	2	Working/Playing	299	2	Normal	72.7667	7	TDF-3TC-EFV	2	2	1	3	1	2	2	1	-1	3	0	Active	1	Active	0	NA	0	#REF!	#REF!	15.1429		0		1
Married	II	2	Working/Playing	437	3	Normal	43.8333	7	TDF-3TC-EFV	2	2	1	3	1	2	2	1	0	2	0	Active	1	Active	0	NA	0	#REF!	#REF!	43			1	1
Married	II	2	Working/Playing	199	1	Normal	95.6	7	AZT-3TC-NVP	1	2	2	1	2	1	2	2	0	2	0	Active	1	Active	0	NA	0	#REF!	#REF!	42		0	0	1
Married	II	2	Working/Playing	55	1	Normal	8.23333	2	TDF-3TC-EFV	2	2	1	3	1	2	2	1	-1	3	0	LFTU	1	LFTU	0	NA	0	#REF!	#REF!	61.8214		0		1
Married	II	2	Working/Playing	101	1	Normal	154.767	7	AZT-3TC-NVP	1	2	2	1	2	1	2	2	75	1		Active	1	Active	0	NA	0	#REF!	#REF!	41.0714		0		1
Seperated/Divorced	II	2	Working/Playing	275	2	Normal	52	7	TDF-3TC-EFV	2	2	1	3	1	2	2	1	-1	3	0	Active	1	Active	0	NA	0	#REF!	#REF!	60.5		0		1
Child	II	2	Working/Playing	MISSING	4	Normal	39.6	7	ABC-3TC-NVP	2	1	2	2	2	1	2	2	79762	1	2040	Active	1	Active	0	NA	0	#REF!	#REF!	47.7857		0		1
Single	II	2	Working/Playing	260	2	Normal	1.83333	1	TDF-3TC-EFV	2	2	1	3	1	2	2	1	0	2	20	Active	1	Active	0	NA	0	#REF!	#REF!	63.0714		0		1
Seperated/Divorced	II	2	Working/Playing	330	2	Normal	51.5333	7	TDF-3TC-EFV	2	2	1	3	1	2	2	1	-1	3	0	Active	1	Active	0	NA	0	#REF!	#REF!	60.5		0		1
Single	II	2	Working/Playing	MISSING	4	Normal	71.8333	7	TDF-3TC-EFV	2	2	1	3	1	2	2	1	0	2	50	Active	1	Active	0	NA	0	#REF!	#REF!	39.75		0		1
Seperated/Divorced	II	2	Working/Playing	92	1	Normal	9.3	2	TDF-3TC-EFV	2	2	1	3	1	2	2	1	0	2	0	Active	1	Active	0	NA	0	#REF!	#REF!	63.8214		0		1
Married	II	2	Working/Playing	MISSING	4	Normal	75.1333	7	TDF-3TC-EFV	2	2	1	3	1	2	2	1	0	2	50	Active	1	Active	0	NA	0	#REF!	#REF!	42.25		0		1
Seperated/Divorced	II	2	Working/Playing	621	5	Normal	105.167	7	TDF-3TC-NVP	2	2	1	3	2	1	2	2	0	2	98	Active	1	Active	0	NA	0	#REF!	#REF!	58.8214		0		1
Single	II	2	Working/Playing	484	3	Normal	73.2333	7	TDF-3TC-EFV	2	2	1	3	1	2	2	1	0	2		Active	1	Active	0	NA	0	#REF!	#REF!	40.3571		0		1
Child	II	2	Working/Playing	MISSING	4	Normal	35	6	ABC-3TC-EFV	2	1	2	2	1	2	2	1	8368	1	13300	Active	1	Active	0	NA	0	#REF!	#REF!	52.6786			0	1
Seperated/Divorced	II	2	Working/Playing	MISSING	4	Normal	135.033	7	AZT-3TC-NVP	1	2	2	1	2	1	2	2	-1	3	0	Active	1	Active	0	NA	0	#REF!	#REF!	63.8214		0		1
Child	II	2	Working/Playing	MISSING	4	Normal	32.9	6	ABC-3TC-NVP	2	1	2	2	2	1	2	2	20	1	0	Active	1	Active	0	NA	0	#REF!	#REF!	48.8571		0	0	3
Married	II	2	Working/Playing	481	3	Normal	152.967	7	AZT-3TC-NVP	1	2	2	1	2	1	2	2	0	2	0	Active	1	Active	0	NA	0	#REF!	#REF!	43.2857				1
Married	II	2	Working/Playing	134	1	Normal	137.167	7	D4T-3TC-NVP	2	2	2	4	2	1	2	2	-1	3	0	Active	1	Active	0	NA	0	#REF!	#REF!	61.9286		0		1
Married	II	2	Working/Playing	285	2	Normal	76.6	7	TDF-3TC-NVP	2	2	1	3	2	1	2	2	-1	3	0	Active	1	Active	0	NA	0	#REF!	#REF!	43.9643				1
Widowed	II	2	Working/Playing	107	1	Normal	78.1	7	AZT-3TC-NVP	1	2	2	1	2	1	2	2	0	2	0	Active	1	Active	0	NA	0	#REF!	#REF!	63.8214		0		1
Married	II	2	Working/Playing	MISSING	4	Normal	23.5	4	TDF-3TC-EFV	2	2	1	3	1	2	2	1	0	2	0	Active	1	Active	0	NA	0	#REF!	#REF!	51.8571		0	0	1
Seperated/Divorced	II	2	Working/Playing	62	1	Normal	43.3667	7	TDF-3TC-EFV	2	2	1	3	1	2	2	1	0	2		Active	1	Active	0	NA	0	#REF!	#REF!	39.8214		0		1
Married	II	2	Working/Playing	231	2	Overweight	66.8333	7	AZT-3TC-EFV	1	2	2	1	1	2	2	1	-1	3	0	Active	1	Active	0	NA	0	#REF!	#REF!	64.6786				1
Child	II	2	Working/Playing	MISSING	4	Normal	46.6667	7	TDF-3TC-NVP	2	2	1	3	2	1	2	2	44044	1	839	Active	1	Active	0	NA	0	#REF!	#REF!	52.6786		0	0	1
Married	II	2	Working/Playing	190	1	Normal	78.2333	7	TDF-3TC-NVP	2	2	1	3	2	1	2	2	20	1	0	Active	1	Active	0	NA	0	#REF!	#REF!	57				1
Married	II	2	Working/Playing	MISSING	4	Normal	131.6	7	AZT-3TC-NVP	1	2	2	1	2	1	2	2	-1	3	0	Active	1	Active	0	NA	0	#REF!	#REF!	45.0714				1
Child	I	1	Working/Playing	250	2	Normal	42.1	7	ABC-3TC-NVP	2	1	2	2	2	1	2	2	400789	1	452	Active	1	Active	0	NA	0	#REF!	#REF!	41.0714				1
Married	II	2	Working/Playing	MISSING	4	Normal	135.433	7	AZT-3TC-NVP	1	2	2	1	2	1	2	2	0	2	0	Active	1	Active	0	NA	0	#REF!	#REF!	59.6786				1
Child	II	2	Working/Playing	MISSING	4	Normal	48.7667	7	ABC-3TC-EFV	2	1	2	2	1	2	2	1	0	2	50	Active	1	Active	0	NA	0	#REF!	#REF!	42.9643				1
Child	II	2	Working/Playing	MISSING	4	Normal	31.3667	6	ABC-3TC-EFV	2	1	2	2	1	2	2	1	0	2	0	Active	1	Active	0	NA	0	#REF!	#REF!	55.9643		0	0	1
Married	II	2	Working/Playing	243	2	Normal	57.2667	7	TDF-3TC-EFV	2	2	1	3	1	2	2	1	-1	3	0	Active	1	Active	0	NA	0	#REF!	#REF!	54.7857				1
Seperated/Divorced	II	2	Working/Playing	MISSING	4	Normal	153.967	7	TDF-3TC-LPV/r	2	2	1	3	2	2	1	3	0	2	45100	Active	1	Active	0	NA	0	#REF!	#REF!	51.75		0	0	1
Child	II	2	Working/Playing	MISSING	4	Normal	1.63333	1	AZT-3TC-NVP	1	2	2	1	2	1	2	2	-1	3	0	Active	1	Active	0	NA	0	#REF!	#REF!	55.5714		0	0	1
Child	II	2	Working/Playing	590	5	Normal	44.4333	7	ABC-3TC-EFV	2	1	2	2	1	2	2	1	15400	1	232	Active	1	Active	0	NA	0	#REF!	#REF!	35.2857		0	0	1
Married	II	2	Working/Playing	MISSING	4	Normal	105.267	7	TDF-3TC-NVP	2	2	1	3	2	1	2	2	0	2	0	Active	1	Active	0	NA	0	#REF!	#REF!	52.75		0	0	1
Child	II	2	Working/Playing	MISSING	4	Normal	139.267	7	AZT-3TC-NVP	1	2	2	1	2	1	2	2	0	2	230	Active	1	Active	0	NA	0	#REF!	#REF!	45.5357		0	0	1
Child	II	2	Working/Playing	MISSING	4	Normal	5.96667	1	ABC-3TC-EFV	2	1	2	2	1	2	2	1	0	2	839	Active	1	Active	0	NA	0	#REF!	#REF!	50.5714		0	0	1
Child	II	2	Working/Playing	MISSING	4	Normal	66.4667	7	ABC-3TC-EFV	2	1	2	2	1	2	2	1	0	2	0	Active	1	Active	0	NA	0	#REF!	#REF!	51.3214		0	0	1
Married	II	2	Working/Playing	MISSING	4	Normal	62.2	7	TDF-3TC-NVP	2	2	1	3	2	1	2	2	0	2	0	Active	1	Active	0	NA	0	#REF!	#REF!	42.5714		0	0	1
Married	II	2	Working/Playing	MISSING	4	Normal	9.1	2	TDF-3TC-EFV	2	2	1	3	1	2	2	1	-1	3	0	Active	1	Active	0	NA	0	#REF!	#REF!	58.4643		0	0	1
Single	II	2	Working/Playing	MISSING	4	Normal	11.4667	2	AZT-3TC-EFV	1	2	2	1	1	2	2	1	-1	3	50	Active	1	Active	0	NA	0	#REF!	#REF!	54.25		0	0	1
Widowed	II	2	Working/Playing	MISSING	4	Normal	108.6	7	TDF-3TC-NVP	2	2	1	3	2	1	2	2	5150	1	839	Active	1	Active	0	NA	0	#REF!	#REF!	42.0714		0	0	1
Widowed	II	2	Working/Playing	353	3	Normal	15.4	3	TDF-3TC-EFV	2	2	1	3	1	2	2	1	0	2	0	Active	1	Active	0	NA	0	#REF!	#REF!	49.7857		0	0	1
Seperated/Divorced	II	2	Working/Playing	86	1	Normal	16.1	3	TDF-3TC-EFV	2	2	1	3	1	2	2	1	-1	3	113	Active	1	Active	0	NA	0	#REF!	#REF!	55.5357		0	0	1
Child	II	2	Working/Playing	MISSING	4	Normal	95.4333	7	AZT-3TC-NVP	1	2	2	1	2	1	2	2	75	1	50	Active	1	Active	0	NA	0	#REF!	#REF!	51.2857		0	0	1
Single	II	2	Working/Playing	MISSING	4	Normal	17.0667	3	TDF-3TC-EFV	2	2	1	3	1	2	2	1	-1	3	0	Active	1	Active	0	NA	0	#REF!	#REF!	50.7143		0	0	1
Married	II	2	Working/Playing	MISSING	4	Normal	23.1	4	TDF-3TC-EFV	2	2	1	3	1	2	2	1	102976	1	28200	Active	1	Active	0	NA	0	#REF!	#REF!	44.9643		0	0	1
Married	II	2	Working/Playing	347	2	Normal	90.6	7	AZT-3TC-NVP	1	2	2	1	2	1	2	2	13500	1	3770	Active	1	Active	0	NA	0	#REF!	#REF!	51.0357		0	0	1
Married	II	2	Working/Playing	416	3	Normal	18.7	4	TDF-3TC-EFV	2	2	1	3	1	2	2	1	0	2	0	Active	1	Active	0	NA	0	#REF!	#REF!	50.0357		0	0	1
Child	II	2	Working/Playing	MISSING	4	Normal	24.2667	5	ABC-3TC-NVP	2	1	2	2	2	1	2	2	16538	1	0	Active	1	Active	0	NA	0	#REF!	#REF!	40.6429		0	0	1
Child	II	2	Working/Playing	MISSING	4	Normal	55.6333	7	AZT-3TC-NVP	1	2	2	1	2	1	2	2	206000	1	50	Active	1	Active	0	NA	0	#REF!	#REF!	52.3214		0	0	1
Married	II	2	Working/Playing	MISSING	4	Normal	6.46667	2	TDF-3TC-EFV	2	2	1	3	1	2	2	1	-1	3	34700	Active	1	Active	0	NA	0	#REF!	#REF!	57.7857		0	0	1
Married	II	2	Working/Playing	MISSING	4	Normal	8.16667	2	AZT-3TC-NVP	1	2	2	1	2	1	2	2	0	2	20	Active	1	Active	0	NA	0	#REF!	#REF!	58.0357		0	0	1
Child	II	2	Working/Playing	290	2	Normal	46.6667	7	AZT-3TC-NVP	1	2	2	1	2	1	2	2	0	2	0	Active	1	Active	0	NA	0	#REF!	#REF!	52.6786		0	0	1
Married	II	2	Working/Playing	MISSING	4	Normal	69.6333	7	AZT-3TC-EFV	1	2	2	1	1	2	2	1	-1	3	0	Active	1	Active	0	NA	0	#REF!	#REF!	52.7143		0	0	1
Widowed	II	2	Working/Playing	535	5	Normal	35.6	6	TDF-3TC-EFV	2	2	1	3	1	2	2	1	0	2	0	Active	1	Active	0	NA	0	#REF!	#REF!	52.6786		0	0	1
Widowed	II	2	Working/Playing	MISSING	4	Normal	75.6	7	AZT-3TC-NVP	1	2	2	1	2	1	2	2	50	1	0	Active	1	Active	0	NA	0	#REF!	#REF!	46.6786		0	0	1
Married	II	2	Working/Playing	MISSING	4	Normal	45.6333	7	TDF-3TC-NVP	2	2	1	3	2	1	2	2	42	1	0	Transferred_out	1	Transferred_out	0	NA	0	#REF!	#REF!	42.1786		0	0	1
Married	II	2	Working/Playing	MISSING	4	Normal	34.1	6	TDF-3TC-EFV	2	2	1	3	1	2	2	1	0	2	0	Active	1	Active	0	NA	0	#REF!	#REF!	51.5		0	0	1
Married	II	2	Working/Playing	MISSING	4	Normal	26.2	5	TDF-3TC-EFV	2	2	1	3	1	2	2	1	72	1	0	Active	1	Active	0	NA	0	#REF!	#REF!	51.75			0	1
Married	II	2	Working/Playing	MISSING	4	Normal	82.5333	7	AZT-3TC-NVP	1	2	2	1	2	1	2	2	0	2	0	Active	1	Active	0	NA	0	#REF!	#REF!	58.0357		0	0	1
Child	II	2	Working/Playing	MISSING	4	Normal	69.5333	7	AZT-3TC-NVP	1	2	2	1	2	1	2	2	0	2	0	Active	1	Active	0	NA	0	#REF!	#REF!	55.5714		0	0	1
Widowed	II	2	Working/Playing	870	5	Normal	13.5	3	ABC-3TC-EFV	2	1	2	2	1	2	2	1	0	2	0	Active	1	Active	0	NA	0	#REF!	#REF!	42.9643		0	0	1
Child	II	2	Working/Playing	MISSING	4	Normal	17.5667	3	AZT-3TC-NVP	1	2	2	1	2	1	2	2	0	2	0	Active	1	Active	0	NA	0	#REF!	#REF!	55.6786		0	0	1
Widowed	II	2	Working/Playing	594	5	Normal	102.833	7	AZT-3TC-NVP	1	2	2	1	2	1	2	2	0	2	0	Active	1	Active	0	NA	0	#REF!	#REF!	47.0357		0	0	1
Seperated/Divorced	II	2	Working/Playing	MISSING	4	Normal	101.9	7	TDF-3TC-LPV/r	2	2	1	3	2	2	1	3	0	2	0	Active	1	Active	0	NA	0	#REF!	#REF!	47.0357		0	0	1
Widowed	II	2	Working/Playing	MISSING	4	Normal	81.1	7	AZT-3TC-NVP	1	2	2	1	2	1	2	2	0	2	0	Active	1	Active	0	NA	0	#REF!	#REF!	41.9286		0	0	1
Child	II	2	Working/Playing	580	5	Normal	35.1333	6	ABC-3TC-NVP	2	1	2	2	2	1	2	2	20	1	50	Active	1	Active	0	NA	0	#REF!	#REF!	53.1786		0	0	1
Child	II	2	Working/Playing	206	2	Normal	117.7	7	D4T-3TC-NVP	2	2	2	4	2	1	2	2	0	2	0	Transferred_out	1	Transferred_out	0	NA	0	#REF!	#REF!	46.2143			0	1
Single	II	2	Working/Playing	MISSING	4	Normal	25.2	5	TDF-3TC-EFV	2	2	1	3	1	2	2	1	204	1	0	Active	1	Active	0	NA	0	#REF!	#REF!	41.8214		0	0	1
Seperated/Divorced	II	2	Working/Playing	10	1	Normal	68.8333	7	TDF-3TC-NVP	2	2	1	3	2	1	2	2	17	1	0	Active	2	Active	0	NA	0	#REF!	#REF!	51.25			0	1
Child	II	2	Working/Playing	1181	5	Normal	35.4333	6	ABC-3TC-EFV	2	1	2	2	1	2	2	1	303	1	74	Active	1	Active	0	NA	0	#REF!	#REF!	51.3214		0	0	1
Single	II	2	Working/Playing	MISSING	4	Normal	50.4333	7	TDF-3TC-EFV	2	2	1	3	1	2	2	1	0	2	0	Active	1	Active	0	NA	0	#REF!	#REF!	48.9286			0	1
Married	II	2	Working/Playing	MISSING	4	Normal	81	7	AZT-3TC-NVP	1	2	2	1	2	1	2	2	40784	1	163	Active	1	Active	0	NA	0	#REF!	#REF!	52.0357		0	0	1
Child	III	3	Working/Playing	30	1	Normal	99.9	7	AZT-3TC-EFV	1	2	2	1	1	2	2	1	20	1	141	Active	1	Active	0	NA	0	#REF!	#REF!	48.9286			0	1
Married	II	2	Working/Playing	186	1	Normal	90.5333	7	AZT-3TC-NVP	1	2	2	1	2	1	2	2	0	2	0	Active	1	Active	0	NA	0	#REF!	#REF!	45.6786		0	0	1
Child	II	2	Working/Playing	305	2	Normal	72.2	7	AZT-3TC-NVP	1	2	2	1	2	1	2	2	46692	1	45600	Active	1	Active	0	NA	0	#REF!	#REF!	48.9286			0	1
Single	II	2	Working/Playing	10	1	Normal	109.733	7	AZT-3TC-NVP	1	2	2	1	2	1	2	2	4197	1	205000	Active	1	Active	0	NA	0	#REF!	#REF!	51.1786			0	1
Married	II	2	Working/Playing	301	2	Normal	75.5667	7	TDF-3TC-EFV	2	2	1	3	1	2	2	1	0	2	0	Active	1	Active	0	NA	0	#REF!	#REF!	51.75		0	0	1
Single	II	2	Working/Playing	MISSING	4	Normal	18.2333	4	TDF-3TC-EFV	2	2	1	3	1	2	2	1	0	2	0	Active	1	Active	0	NA	0	#REF!	#REF!	44.4643			0	1
Married	II	2	Working/Playing	MISSING	4	Normal	64.9333	7	TDF-3TC-NVP	2	2	1	3	2	1	2	2	0	2	0	Active	1	Active	0	NA	0	#REF!	#REF!	51.5357		0	0	1
Child	II	2	Working/Playing	1086	5	Normal	54.2	7	AZT-3TC-NVP	1	2	2	1	2	1	2	2	0	2	0	Active	1	Active	0	NA	0	#REF!	#REF!	49.2143			0	1
Married	II	2	Working/Playing	MISSING	4	Normal	50.3333	7	TDF-3TC-EFV	2	2	1	3	1	2	2	1	1220000	1	50	Active	1	Active	0	NA	0	#REF!	#REF!	43.6071			0	1
Child	II	2	Working/Playing	1343	5	Normal	64.6	7	AZT-3TC-NVP	1	2	2	1	2	1	2	2	0	2	0	Active	1	Active	0	NA	0	#REF!	#REF!	47.5714		0	0	1
Married	II	2	Working/Playing	MISSING	4	Normal	85.8333	7	AZT-3TC-EFV	1	2	2	1	1	2	2	1	4630	1	153	Active	1	Active	0	NA	0	#REF!	#REF!	51.75		0	1	1
Child	II	2	Working/Playing	620	5	Normal	-5.16667	1	TDF-3TC-EFV	2	2	1	3	1	2	2	1	464	1	0	Active	1	Active	0	NA	0	#REF!	#REF!	55.9643		0	0	1
Seperated/Divorced	II	2	Working/Playing	432	3	Normal	55.1667	7	TDF-3TC-NVP	2	2	1	3	2	1	2	2	0	2	0	Active	1	Active	0	NA	0	#REF!	#REF!	41.8214		0	0	1
Single	II	2	Working/Playing	MISSING	4	Normal	84.7	7	AZT-3TC-NVP	1	2	2	1	2	1	2	2	-1	3	85	Active	1	Active	0	NA	0	#REF!	#REF!	54.9286				1
Widowed	II	2	Working/Playing	MISSING	4	Normal	78.7667	7	TDF-3TC-EFV	2	2	1	3	1	2	2	1	0	2	0	Active	1	Active	0	NA	0	#REF!	#REF!	43.5357		0	0	1
Single	II	2	Working/Playing	208	2	Normal	93.1	7	D4T-3TC-NVP	2	2	2	4	2	1	2	2	20	1	50	Active	1	Active	0	NA	0	#REF!	#REF!	52.2143			0	1
Child	II	2	Working/Playing	173	1	Normal	106.167	7	D4T-3TC-NVP	2	2	2	4	2	1	2	2	213000	1	1110	Active	2	Active	0	NA	0	#REF!	#REF!	43.7143			0	1
Married	II	2	Working/Playing	525	5	Normal	65.3	7	TDF-3TC-NVP	2	2	1	3	2	1	2	2	0	2	386	Active	1	Active	0	NA	0	#REF!	#REF!	48.8214		0	0	1
Married	II	2	Working/Playing	MISSING	4	Normal	53.4333	7	TDF-3TC-NVP	2	2	1	3	2	1	2	2	20	1	20	Active	1	Active	0	NA	0	#REF!	#REF!	51.4286			0	1
Married	II	2	Working/Playing	1415	5	Normal	36.1667	7	TDF-3TC-EFV	2	2	1	3	1	2	2	1	0	2	0	Active	1	Active	0	NA	0	#REF!	#REF!	39.3214		0	0	1
Married	II	2	Working/Playing	244	2	Normal	73.5333	7	TDF-3TC-NVP	2	2	1	3	2	1	2	2	0	2	50	Active	1	Active	0	NA	0	#REF!	#REF!	47.0357		0	0	1
Child	II	2	Working/Playing	81	1	Normal	107.067	7	D4T-3TC-NVP	2	2	2	4	2	1	2	2	0	2	124	Active	1	Active	0	NA	0	#REF!	#REF!	47.9286			0	1
Seperated/Divorced	II	2	Working/Playing	34	1	Normal	141.733	7	AZT-3TC-NVP	1	2	2	1	2	1	2	2	-1	3	167	Active	1	Active	0	NA	0	#REF!	#REF!	40.1786			0	1
Married	II	2	Working/Playing	411	3	Normal	92.9667	7	TDF-3TC-NVP	2	2	1	3	2	1	2	2	122	1	0	Active	1	Active	0	NA	0	#REF!	#REF!	51.7143		0	0	1
Married	II	2	Working/Playing	24	1	Normal	92.1667	7	AZT-3TC-NVP	1	2	2	1	2	1	2	2	4450	1	4640	Active	1	Active	0	NA	0	#REF!	#REF!	43.0357			0	1
Child	II	2	Working/Playing	MISSING	4	Normal	36.9333	7	ABC-3TC-EFV	2	1	2	2	1	2	2	1	-1	3	0	Active	1	Active	0	NA	0	#REF!	#REF!	40.75				1
Child	II	2	Working/Playing	MISSING	4	Normal	134.733	7	TDF-3TC-EFV	2	2	1	3	1	2	2	1	-1	3		Missed_appointment	1	Missed_appointment	0	NA	0	#REF!	#REF!	55.1786				1
Child	II	2	Working/Playing	MISSING	4	Normal	83.0333	7	AZT-3TC-NVP	1	2	2	1	2	1	2	2	2465	1	839	Active	1	Active	0	NA	0	#REF!	#REF!	49.8571		0	0	1
Married	II	2	Working/Playing	463	3	Normal	42.4667	7	TDF-3TC-EFV	2	2	1	3	1	2	2	1	0	2	0	Active	1	Active	0	NA	0	#REF!	#REF!	47.2143				1
Child	II	2	Working/Playing	123	1	Normal	109.467	7	AZT-3TC-NVP	1	2	2	1	2	1	2	2	0	2	0	Active	1	Active	0	NA	0	#REF!	#REF!	53.6429			0	1
Married	II	2	Working/Playing	99	1	Normal	70.7	7	AZT-3TC-EFV	1	2	2	1	1	2	2	1	1508	1		Active	3	Active	0	NA	0	#REF!	#REF!	65.8571				1
Single	II	2	Working/Playing	MISSING	4	Normal	35.4333	6	TDF-3TC-EFV	2	2	1	3	1	2	2	1	-1	3	0	Active	1	Active	0	NA	0	#REF!	#REF!	54.5714				1
Married	II	2	Working/Playing	MISSING	4	Normal	61.6333	7	TDF-3TC-NVP	2	2	1	3	2	1	2	2	0	2	0	Active	1	Active	0	NA	0	#REF!	#REF!	39.1786				1
Child	II	2	Working/Playing	250	2	Normal	34.3	6	AZT-3TC-NVP	1	2	2	1	2	1	2	2	0	2	404	Active	1	Active	0	NA	0	#REF!	#REF!	56.5714		0	0	1
Married	II	2	Working/Playing	338	2	Normal	78.6333	7	AZT-3TC-NVP	1	2	2	1	2	1	2	2	0	2	0	LFTU	1	LFTU	0	NA	0	#REF!	#REF!	47.0357			1	1
Single	I	1	Working/Playing	MISSING	4	Normal	0.466667	1	TDF-3TC-EFV	2	2	1	3	1	2	2	1	-1	3	0	Active	1	Active	0	NA	0	#REF!	#REF!	49.7857			0	1
Child	II	2	Working/Playing	MISSING	4	Normal	26.7	5	AZT-3TC-EFV	1	2	2	1	1	2	2	1	-1	3	0	Active	1	Active	0	NA	0	#REF!	#REF!	54.6071		0	0	1
Single	II	2	Working/Playing	MISSING	4	Normal	141.833	7	TDF-3TC-EFV	2	2	1	3	1	2	2	1	534	1		Active	1	Active	0	NA	0	#REF!	#REF!	37.4286		2_1	0	1
Child	I	1	Working/Playing	1564	5	Normal	25.7333	5	ABC-3TC-EFV	2	1	2	2	1	2	2	1	1322	1	0	LFTU	1	LFTU	0	NA	0	#REF!	#REF!	52.9286			0	1
Child	II	2	Working/Playing	80	1	Normal	107.567	7	D4T-3TC-EFV	2	2	2	4	1	2	2	1	0	2	0	Active	1	Active	0	NA	0	#REF!	#REF!	44.3214			0	1
Widowed	II	2	Working/Playing	MISSING	4	Normal	80.7667	7	TDF-3TC-EFV	2	2	1	3	1	2	2	1	750	1	0	Active	1	Active	0	NA	0	#REF!	#REF!	37.3929		0	0	1
Seperated/Divorced	II	2	Working/Playing	MISSING	4	Normal	137.9	7	TDF-3TC-EFV	2	2	1	3	1	2	2	1	-1	3		Active	1	Active	0	NA	0	#REF!	#REF!	42.0357				1
Single	II	2	Working/Playing	MISSING	4	Normal	43.4333	7	TDF-3TC-EFV	2	2	1	3	1	2	2	1	-1	3		Active	1	Active	0	NA	0	#REF!	#REF!	44.6429				1
Married	III	3	Working/Playing	MISSING	4	Normal	16.6667	3	ABC-3TC-EFV	2	1	2	2	1	2	2	1	50	1	0	Dead	1	Dead	0	NA	0	#REF!	#REF!	42.6786				2
Child	II	2	Working/Playing	400	3	Normal	88.2	7	D4T-3TC-EFV	2	2	2	4	1	2	2	1	59022	1	8800	Active	1	Active	0	NA	0	#REF!	#REF!	21.6786			0	1
Child	II	2	Working/Playing	184	1	Normal	85	7	AZT-3TC-NVP	1	2	2	1	2	1	2	2	236	1	1970	Active	1	Active	0	NA	0	#REF!	#REF!	55.9643			0	1
Child	II	2	Working/Playing	1601	5	Normal	83.5333	7	AZT-3TC-NVP	1	2	2	1	2	1	2	2	0	2	0	Active	1	Active	0	NA	0	#REF!	#REF!	40.8214		0	0	1
Child	II	2	Working/Playing	84	1	Normal	71.0333	7	AZT-3TC-NVP	1	2	2	1	2	1	2	2	109000	1	150	Active	1	Active	0	NA	0	#REF!	#REF!	50.4643			0	1
Married	II	2	Working/Playing	MISSING	4	Normal	138.767	7	TDF-3TC-EFV	2	2	1	3	1	2	2	1	-1	3		Active	1	Active	0	NA	0	#REF!	#REF!	49			0	1
Married	II	2	Working/Playing	1092	5	Normal	9.8	2	TDF-3TC-NVP	2	2	1	3	2	1	2	2	116	1	189	Dead	1	Dead	0	NA	0	#REF!	#REF!	40.75				1
Single	II	2	Working/Playing	MISSING	4	Normal	76.7	7	AZT-3TC-NVP	1	2	2	1	2	1	2	2	-1	3	0	Active	1	Active	0	NA	0	#REF!	#REF!	51.9286				1
Child	II	2	Working/Playing	MISSING	4	Normal	33.4667	6	ABC-3TC-EFV	2	1	2	2	1	2	2	1	-1	3	0	Active	1	Active	0	NA	0	#REF!	#REF!	52.3214		0	0	1
Single	II	2	Working/Playing	744	5	Normal	110.967	7	TDF-3TC-LPV/r	2	2	1	3	2	2	1	3	0	2		Transferred_out	1	Transferred_out	0	NA	0	#REF!	#REF!	55.4286		2	0	1
Married	IV	4	Working/Playing	MISSING	4	Normal	7.93333	2	TDF-3TC-EFV	2	2	1	3	1	2	2	1	-1	3		Dead	1	Dead	0	NA	0	#REF!	#REF!	35				2
Child	II	2	Working/Playing	MISSING	4	Normal	37.8333	7	AZT-3TC-NVP	1	2	2	1	2	1	2	2	-1	3	297	Active	1	Active	0	NA	0	#REF!	#REF!	54.2143			0	1
Married	III	3	Working/Playing	MISSING	4	Normal	101.967	7	AZT-3TC-EFV	1	2	2	1	1	2	2	1	19000	1	302	Active	1	Active	1	11.4333	11.4333	#REF!	#REF!	12.25	EPTB	0	0	1
Child	II	2	Working/Playing	MISSING	4	Normal	97.5667	7	AZT-3TC-EFV	1	2	2	1	1	2	2	1	-1	3		Active	1	Active	0	NA	0	#REF!	#REF!	51.4286			0	1
Child	II	2	Working/Playing	481	3	Normal	89.7	7	AZT-3TC-NVP	1	2	2	1	2	1	2	2	20	1	0	Active	1	Active	0	NA	0	#REF!	#REF!	56.7143		0	0	1
Married	II	2	Working/Playing	MISSING	4	Normal	122.233	7	TDF-3TC-EFV	2	2	1	3	1	2	2	1	-1	3		Active	1	Active	0	NA	0	#REF!	#REF!	55.75			0	1
Seperated/Divorced	II	2	Working/Playing	MISSING	4	Normal	126.267	7	TDF-3TC-EFV	2	2	1	3	1	2	2	1	-1	3		Active	1	Active	0	NA	0	#REF!	#REF!	49.1786			0	1
Child	II	2	Working/Playing	MISSING	4	Normal	-8.33333	1	ABC-3TC-NVP	2	1	2	2	2	1	2	2	-1	3	0	Active	1	Active	0	NA	0	#REF!	#REF!	55.4286		0	0	1
Child	II	2	Working/Playing	419	3	Normal	70.5	7	AZT-3TC-EFV	1	2	2	1	1	2	2	1	-1	3	319000	Active	1	Active	0	NA	0	#REF!	#REF!	48.5357			0	1
Child	II	2	Working/Playing	MISSING	4	Normal	122.567	7	AZT-3TC-NVP	1	2	2	1	2	1	2	2	-1	3		Active	1	Active	0	NA	0	#REF!	#REF!	56.4643			0	1
Single	II	2	Working/Playing	MISSING	4	Normal	131	7	TDF-3TC-EFV	2	2	1	3	1	2	2	1	-1	3		Active	1	Active	0	NA	0	#REF!	#REF!	49.75		2	0	1
Child	II	2	Working/Playing	193	1	Normal	81	7	ABC-3TC-NVP	2	1	2	2	2	1	2	2	-1	3	140	Active	1	Active	0	NA	0	#REF!	#REF!	39.9643			0	1
Child	II	2	Working/Playing	596	5	Normal	34.3	6	ABC-3TC-EFV	2	1	2	2	1	2	2	1	0	2	0	Active	1	Active	0	NA	0	#REF!	#REF!	52.6786		0	0	1
Married	II	2	Working/Playing	MISSING	4	Normal	98.3333	7	AZT-3TC-NVP	1	2	2	1	2	1	2	2	436	1	50	Active	1	Active	0	NA	0	#REF!	#REF!	39.1786		0	0	1
Child	II	2	Working/Playing	841	5	Normal	77.3333	7	AZT-3TC-NVP	1	2	2	1	2	1	2	2	30128	1	0	Active	1	Active	0	NA	0	#REF!	#REF!	20.7857		0	0	3
Single	II	2	Working/Playing	MISSING	4	Normal	37.0333	7	AZT-3TC-NVP	1	2	2	1	2	1	2	2	0	2		Active	1	Active	0	NA	0	#REF!	#REF!	56			0	2
Child	II	2	Working/Playing	762	5	Normal	37.9667	7	AZT-3TC-NVP	1	2	2	1	2	1	2	2	-1	3		Active	1	Active	0	NA	0	#REF!	#REF!	54.5			0	1
Married	II	2	Working/Playing	MISSING	4	Normal	41.3	7	AZT-3TC-NVP	1	2	2	1	2	1	2	2	20	1	0	Active	1	Active	0	NA	0	#REF!	#REF!	41.8214		0	0	1
Child	II	2	Working/Playing	MISSING	4	Normal	60.2333	7	AZT-3TC-NVP	1	2	2	1	2	1	2	2	-1	3	0	Active	1	Active	0	NA	0	#REF!	#REF!	50.9643				1
Child	II	2	Working/Playing	267	2	Normal	39.3667	7	AZT-3TC-NVP	1	2	2	1	2	1	2	2	-1	3		Active	1	Active	0	NA	0	#REF!	#REF!	51.4643			0	1
Child	II	2	Working/Playing	1260	5	Normal	61.2333	7	AZT-3TC-NVP	1	2	2	1	2	1	2	2	2590	1	0	Active	1	Active	0	NA	0	#REF!	#REF!	52.8214		0	0	1
Child	II	2	Working/Playing	MISSING	4	Normal	1.3	1	AZT-3TC-NVP	1	2	2	1	2	1	2	2	7082	1	34800	Active	1	Active	0	NA	0	#REF!	#REF!	51.8929			0	1
Single	II	2	Working/Playing	645	5	Normal	120.767	7	AZT-3TC-NVP	1	2	2	1	2	1	2	2	0	2		LFTU	1	LFTU	0	NA	0	#REF!	#REF!	56.4286				1
Child	II	2	Working/Playing	MISSING	4	Normal	81.6667	7	TDF-3TC-LPV/r	2	2	1	3	2	2	1	3	-1	3		LFTU	1	LFTU	0	NA	0	#REF!	#REF!	56.4643			0	1
Married	II	2	Working/Playing	226	2	Normal	60.5333	7	TDF-3TC-NVP	2	2	1	3	2	1	2	2	13738	1	124	Active	1	Active	0	NA	0	#REF!	#REF!	41.4643		0	0	1
Child	II	2	Working/Playing	MISSING	4	Normal	118.833	7	AZT-3TC-NVP	1	2	2	1	2	1	2	2	44078	1		Active	1	Active	0	NA	0	#REF!	#REF!	26.3571			0	1
Married	II	2	Working/Playing	255	2	Normal	63.6333	7	TDF-3TC-NVP	2	2	1	3	2	1	2	2	0	2	0	Active	1	Active	0	NA	0	#REF!	#REF!	51.75		0	1	1
Seperated/Divorced	II	2	Working/Playing	240	2	Normal	130.233	7	AZT-3TC-NVP	1	2	2	1	2	1	2	2	-1	3		Active	1	Active	0	NA	0	#REF!	#REF!	41.25			0	1
Married	II	2	Working/Playing	676	5	Normal	66.9667	7	TDF-3TC-NVP	2	2	1	3	2	1	2	2	0	2	0	Active	1	Active	0	NA	0	#REF!	#REF!	40.3571		0	0	1
Single	II	2	Working/Playing	796	5	Normal	135.367	7	AZT-3TC-EFV	1	2	2	1	1	2	2	1	0	2		Active	1	Active	0	NA	0	#REF!	#REF!	34.9286				1
Child	II	2	Working/Playing	MISSING	4	Normal	50.8	7	AZT-3TC-NVP	1	2	2	1	2	1	2	2	-1	3		Active	1	Active	0	NA	0	#REF!	#REF!	40		2		1
Child	II	2	Working/Playing	651	5	Normal	111.133	7	AZT-3TC-NVP	1	2	2	1	2	1	2	2	114132	1	493	Active	1	Active	0	NA	0	#REF!	#REF!	52.7143		0	0	1
Single	II	2	Working/Playing	MISSING	4	Normal	34.5	6	AZT-3TC-EFV	1	2	2	1	1	2	2	1	84	1		Active	1	Active	0	NA	0	#REF!	#REF!	55.3214				1
Child	II	2	Working/Playing	250	2	Normal	79.1	7	AZT-3TC-NVP	1	2	2	1	2	1	2	2	27438	1	198	Active	1	Active	0	NA	0	#REF!	#REF!	55.5714		0	0	1
Child	II	2	Working/Playing	868	5	Normal	40.0667	7	AZT-3TC-EFV	1	2	2	1	1	2	2	1	420000	1		Active	1	Active	0	NA	0	#REF!	#REF!	44.6071		2_1	0	1
Seperated/Divorced	II	2	Working/Playing	408	3	Normal	-11.4333	1	TDF-3TC-EFV	2	2	1	3	1	2	2	1	-1	3		Active	1	Active	0	NA	0	#REF!	#REF!	24.0357		0		1
Single	II	2	Working/Playing	785	5	Normal	106.633	7	AZT-3TC-NVP	1	2	2	1	2	1	2	2	0	2	0	Active	1	Active	0	NA	0	#REF!	#REF!	41.0714		0	0	1
Child	II	2	Working/Playing	561	5	Normal	43.8333	7	ABC-3TC-NVP	2	1	2	2	2	1	2	2	0	2	0	Active	1	Active	0	NA	0	#REF!	#REF!	52.7143		0	0	1
Child	II	2	Working/Playing	903	5	Normal	121.767	7	TDF-3TC-EFV	2	2	1	3	1	2	2	1	0	2	839	Active	1	Active	0	NA	0	#REF!	#REF!	42.5714		0	0	3
Married	II	2	Working/Playing	211	2	Normal	73.0333	7	TDF-3TC-NVP	2	2	1	3	2	1	2	2	47	1	0	Active	1	Active	0	NA	0	#REF!	#REF!	39.3929		0	0	1
Married	II	2	Working/Playing	646	5	Normal	47.0333	7	TDF-3TC-EFV	2	2	1	3	1	2	2	1	-1	3	0	Active	1	Active	0	NA	0	#REF!	#REF!	46.2857		2	1	1
Married	II	2	Working/Playing	363	3	Normal	70.7	7	AZT-3TC-EFV	1	2	2	1	1	2	2	1	-1	3	0	Active	1	Active	0	NA	0	#REF!	#REF!	44.5357			0	1
Single	II	2	Working/Playing	MISSING	4	Normal	119.7	7	AZT-3TC-NVP	1	2	2	1	2	1	2	2	-1	3		Active	1	Active	0	NA	0	#REF!	#REF!	56.1786				1
Seperated/Divorced	II	2	Working/Playing	409	3	Normal	36.0333	7	TDF-3TC-NVP	2	2	1	3	2	1	2	2	-1	3	0	Active	1	Active	0	NA	0	#REF!	#REF!	57.3214			0	1
Child	II	2	Working/Playing	MISSING	4	Normal	14.9667	3	ABC-3TC-EFV	2	1	2	2	1	2	2	1	0	2	50	Active	1	Active	0	NA	0	#REF!	#REF!	55.2143			0	1
Married	II	2	Working/Playing	596	5	Normal	49	7	TDF-3TC-EFV	2	2	1	3	1	2	2	1	-1	3	0	Active	1	Active	0	NA	0	#REF!	#REF!	46.0357		2	0	1
Single	II	2	Working/Playing	378	3	Normal	132.367	7	AZT-3TC-EFV	1	2	2	1	1	2	2	1	0	2		Active	1	Active	0	NA	0	#REF!	#REF!	41.25				1
Child	II	2	Working/Playing	MISSING	4	Normal	43.1667	7	AZT-3TC-EFV	1	2	2	1	1	2	2	1	0	2		Active	1	Active	0	NA	0	#REF!	#REF!	48.9286				1
Single	II	2	Working/Playing	409	3	Normal	35.4	6	ABC-3TC-NVP	2	1	2	2	2	1	2	2	-1	3	20	Active	1	Active	0	NA	0	#REF!	#REF!	62.75			0	1
Child	II	2	Working/Playing	MISSING	4	Normal	104.867	7	AZT-3TC-NVP	1	2	2	1	2	1	2	2	0	2		Active	1	Active	0	NA	0	#REF!	#REF!	56.4286				1
Married	II	2	Working/Playing	783	5	Normal	25.2333	5	AZT-3TC-EFV	1	2	2	1	1	2	2	1	-1	3	0	Active	1	Active	0	NA	0	#REF!	#REF!	70.1786		1	0	1
Single	II	2	Working/Playing	1089	5	Normal	51.5333	7	TDF-3TC-EFV	2	2	1	3	1	2	2	1	-1	3		Active	1	Active	0	NA	0	#REF!	#REF!	39.9643				1
Married	II	2	Working/Playing	MISSING	4	Normal	59.2333	7	TDF-3TC-EFV	2	2	1	3	1	2	2	1	-1	3		Active	1	Active	0	NA	0	#REF!	#REF!	45.2143				1
Child	II	2	Working/Playing	MISSING	4	Normal	39.9667	7	ABC-3TC-EFV	2	1	2	2	1	2	2	1	2520	1		Active	3	Active	0	NA	0	#REF!	#REF!	49.0714		2_1	0	1
Single	II	2	Working/Playing	MISSING	4	Normal	49.4333	7	ABC-3TC-EFV	2	1	2	2	1	2	2	1	-1	3	0	Missed_appointment	1	Missed_appointment	0	NA	0	#REF!	#REF!	39.3214				1
Single	II	2	Working/Playing	MISSING	4	Normal	115.167	7	AZT-3TC-EFV	1	2	2	1	1	2	2	1	0	2		Active	1	Active	0	NA	0	#REF!	#REF!	56.4286				1
Child	II	2	Working/Playing	569	5	Normal	6.4	2	AZT-3TC-NVP	1	2	2	1	2	1	2	2	0	2		Active	1	Active	0	NA	0	#REF!	#REF!	51.1786			0	1
Single	I	1	Working/Playing	438	3	Normal	92.3667	7	TDF-3TC-EFV	2	2	1	3	1	2	2	1	-1	3	1	Active	1	Active	0	NA	0	#REF!	#REF!	51.75		0	0	1
Married	II	2	Working/Playing	MISSING	4	Normal	120.4	7	TDF-3TC-EFV	2	2	1	3	1	2	2	1	-1	3		Active	1	Active	0	NA	0	#REF!	#REF!	46.6071			0	1
Child	II	2	Working/Playing	220	2	Normal	93.6333	7	D4T-3TC-EFV	2	2	2	4	1	2	2	1	-1	3	0	Active	1	Active	0	NA	0	#REF!	#REF!	52.3214			0	1
Single	II	2	Working/Playing	709	5	Normal	3.03333	1	TDF-3TC-EFV	2	2	1	3	1	2	2	1	-1	3	1	Active	1	Active	0	NA	0	#REF!	#REF!	45.4643			0	1
Child	II	2	Working/Playing	MISSING	4	Normal	120.9	7	AZT-3TC-NVP	1	2	2	1	2	1	2	2	-1	3		Active	1	Active	0	NA	0	#REF!	#REF!	52.8571				1
Single	I	1	Working/Playing	610	5	Overweight	76.6333	7	AZT-3TC-NVP	1	2	2	1	2	1	2	2	0	2	1	Active	1	Active	0	NA	0	#REF!	#REF!	50.75		0	0	1
Child	II	2	Working/Playing	0	1	Normal	15.3333	3	ABC-3TC-NVP	2	1	2	2	2	1	2	2	29593	1	1	Active	2	Active	0	NA	0	#REF!	#REF!	42.0357			0	1
Child	II	2	Working/Playing	MISSING	4	Normal	43	7	AZT-3TC-EFV	1	2	2	1	1	2	2	1	0	2		Active	1	Active	0	NA	0	#REF!	#REF!	49.1786				1
Married	II	2	Working/Playing	234	2	Normal	13.4333	3	TDF-3TC-EFV	2	2	1	3	1	2	2	1	1	1	50	Transferred_out	1	Transferred_out	0	NA	0	#REF!	#REF!	50.4286			0	1
Single	II	2	Working/Playing	178	1	Normal	12.5	3	AZT-3TC-NVP	1	2	2	1	2	1	2	2	15500	1	1200	Active	2	Active	0	NA	0	#REF!	#REF!	50.0714			0	1
Child	II	2	Working/Playing	749	5	Normal	6.03333	2	ABC-3TC-NVP	2	1	2	2	2	1	2	2	-1	3	0	Active	1	Active	0	NA	0	#REF!	#REF!	50.25			0	1
Seperated/Divorced	II	2	Working/Playing	MISSING	4	Normal	11.7667	2	AZT-3TC-NVP	1	2	2	1	2	1	2	2	-1	3	0	Active	1	Active	0	NA	0	#REF!	#REF!	64.2143			0	1
Child	II	2	Working/Playing	1294	5	Normal	128.867	7	AZT-3TC-NVP	1	2	2	1	2	1	2	2	0	2		Active	1	Active	0	NA	0	#REF!	#REF!	40.3214			0	1
Child	I	1	Working/Playing	MISSING	4	Normal	1.5	1	ABC-3TC-LPV/r	2	1	2	2	2	2	1	3	-1	3	146	Active	1	Active	0	NA	0	#REF!	#REF!	14.0357		0	0	1
Married	II	2	Working/Playing	MISSING	4	Normal	26.0667	5	TDF-3TC-DTG	2	2	1	3	2	2	2	4	-1	3	0	Active	1	Active	0	NA	0	#REF!	#REF!	50.1429			0	1
Child	II	2	Working/Playing	MISSING	4	Normal	35.5	6	AZT-3TC-NVP	1	2	2	1	2	1	2	2	-1	3		Active	1	Active	0	NA	0	#REF!	#REF!	56.4643			0	1
Single	II	2	Working/Playing	MISSING	4	Normal	-2.86667	1	TDF-3TC-EFV	2	2	1	3	1	2	2	1	-1	3	1	LFTU	1	LFTU	0	NA	0	#REF!	#REF!	19.5357		0	0	1
Married	II	2	Working/Playing	169	1	Normal	6.16667	2	TDF-3TC-EFV	2	2	1	3	1	2	2	1	-1	3	168	Active	2	Active	0	NA	0	#REF!	#REF!	47.5714			0	1
Single	II	2	Working/Playing	MISSING	4	Normal	106.933	7	TDF-3TC-EFV	2	2	1	3	1	2	2	1	-1	3		Active	1	Active	0	NA	0	#REF!	#REF!	66.4286			0	1
Married	II	2	Working/Playing	MISSING	4	Normal	-5.93333	1	TDF-3TC-EFV	2	2	1	3	1	2	2	1	-1	3	0	Active	1	Active	0	NA	0	#REF!	#REF!	62.8929			0	1
Child	II	2	Working/Playing	MISSING	4	Normal	1.5	1	ABC-3TC-EFV	2	1	2	2	1	2	2	1	6139	1	839	Active	1	Active	0	NA	0	#REF!	#REF!	50.9643		0	0	1
Single	II	2	Working/Playing	MISSING	4	Normal	43.9	7	AZT-3TC-EFV	1	2	2	1	1	2	2	1	0	2	0	Active	1	Active	0	NA	0	#REF!	#REF!	51.5714				1
Married	II	2	Working/Playing	MISSING	4	Normal	9.7	2	TDF-3TC-EFV	2	2	1	3	1	2	2	1	175	1	0	Active	1	Active	0	NA	0	#REF!	#REF!	41.9286		0	0	1
Married	II	2	Working/Playing	MISSING	4	Normal	21.6333	4	AZT-3TC-NVP	1	2	2	1	2	1	2	2	-1	3	0	Active	1	Active	0	NA	0	#REF!	#REF!	56			0	1
Married	I	1	Working/Playing	MISSING	4	MAM	4.9	1	AZT-3TC-NVP	1	2	2	1	2	1	2	2	0	2	0	Active	1	Active	0	NA	0	#REF!	#REF!	42.0714		0	0	1
Widowed	II	2	Working/Playing	206	2	Normal	87.9	7	AZT-3TC-NVP	1	2	2	1	2	1	2	2	19400	1	1	Active	1	Active	0	NA	0	#REF!	#REF!	49.5714			0	1
Child	II	2	Working/Playing	MISSING	4	Normal	25.7333	5	ABC-3TC-EFV	2	1	2	2	1	2	2	1	0	2	1	LFTU	1	LFTU	0	NA	0	#REF!	#REF!	49.7857		0	0	1
Married	II	2	Working/Playing	628	5	Normal	53.1333	7	TDF-3TC-EFV	2	2	1	3	1	2	2	1	-1	3	1	Active	2	Active	0	NA	0	#REF!	#REF!	46.5357			0	1
Married	II	2	Working/Playing	MISSING	4	Normal	17.1	3	TDF-3TC-EFV	2	2	1	3	1	2	2	1	-1	3	0	Active	1	Active	0	NA	0	#REF!	#REF!	63.9643			0	1
Single	I	1	Working/Playing	477	3	Normal	41.7333	7	TDF-3TC-EFV	2	2	1	3	1	2	2	1	-1	3	1	Active	1	Active	0	NA	0	#REF!	#REF!	44.5357		0	0	1
Single	I	1	Working/Playing	139	1	Normal	86.6	7	AZT-3TC-NVP	1	2	2	1	2	1	2	2	0	2	50	Active	1	Active	0	NA	0	#REF!	#REF!	50.75		0	0	1
Seperated/Divorced	II	2	Working/Playing	179	1	Normal	54.3667	7	TDF-3TC-NVP	2	2	1	3	2	1	2	2	8182	1	1	Active	1	Active	0	NA	0	#REF!	#REF!	49.5714			0	1
Single	I	1	Working/Playing	593	5	Normal	157.067	7	TDF-3TC-NVP	2	2	1	3	2	1	2	2	-1	3	1	Active	1	Active	0	NA	0	#REF!	#REF!	50.75		0	0	1
Married	III	3	Working/Playing	5	1	Normal	128.5	7	TDF-3TC-EFV	2	2	1	3	1	2	2	1	-1	3	1	Active	1	Active	0	NA	0	#REF!	#REF!	41.8571			0	1
Married	II	2	Working/Playing	928	5	Normal	87.3667	7	TDF-3TC-EFV	2	2	1	3	1	2	2	1	-1	3		LFTU	1	LFTU	0	NA	0	#REF!	#REF!	50.9643			0	1
Married	II	2	Working/Playing	102	1	Normal	92.8333	7	AZT-3TC-NVP	1	2	2	1	2	1	2	2	1	1	1	Active	2	Active	0	NA	0	#REF!	#REF!	48.7143			0	1
Child	II	2	Working/Playing	888	5	Normal	25.0333	5	TDF-3TC-EFV	2	2	1	3	1	2	2	1	-1	3		Active	1	Active	0	NA	0	#REF!	#REF!	56.75		0		1
Married	II	2	Working/Playing	326	2	Normal	104.267	7	AZT-3TC-NVP	1	2	2	1	2	1	2	2	1	1	125	Active	1	Active	0	NA	0	#REF!	#REF!	48.7143			0	1
Single	II	2	Working/Playing	71	1	Normal	47.6	7	TDF-3TC-EFV	2	2	1	3	1	2	2	1	75	1	1	Missed_appointment	1	Missed_appointment	0	NA	0	#REF!	#REF!	48.4286			0	1
Widowed	II	2	Working/Playing	331	2	Normal	70.8	7	TDF-3TC-EFV	2	2	1	3	1	2	2	1	1	1	1	Transferred_out	2	Transferred_out	0	NA	0	#REF!	#REF!	44.5			0	1
Married	II	2	Working/Playing	345	2	Normal	53.0667	7	TDF-3TC-EFV	2	2	1	3	1	2	2	1	20	1	1	LFTU	1	LFTU	0	NA	0	#REF!	#REF!	49.5714			0	1
Married	II	2	Working/Playing	314	2	Normal	55.5667	7	TDF-3TC-EFV	2	2	1	3	1	2	2	1	20	1	1	Active	2	Active	0	NA	0	#REF!	#REF!	48.5			0	1
Married	II	2	Working/Playing	245	2	Normal	104.233	7	TDF-3TC-NVP	2	2	1	3	2	1	2	2	0	2	1	LFTU	1	LFTU	0	NA	0	#REF!	#REF!	50.9286		0	0	1
Single	I	1	Working/Playing	709	5	Normal	154.8	7	TDF-3TC-EFV	2	2	1	3	1	2	2	1	-1	3	1	Active	1	Active	0	NA	0	#REF!	#REF!	51		0	0	1
Child	II	2	Working/Playing	256	2	Normal	61.5667	7	AZT-3TC-NVP	1	2	2	1	2	1	2	2	0	2		Active	1	Active	0	NA	0	#REF!	#REF!	53.2143			0	1
Seperated/Divorced	IV	4	Working/Playing	MISSING	4	Normal	85.7	7	AZT-3TC-EFV	1	2	2	1	1	2	2	1	0	2	1	Active	1	Active	0	NA	0	#REF!	#REF!	51.7143		0	0	1
Seperated/Divorced	II	2	Working/Playing	512	5	Normal	120.433	7	D4T-3TC-NVP	2	2	2	4	2	1	2	2	9450	1	13700	LFTU	1	LFTU	0	NA	0	#REF!	#REF!	51.5				1
Single	I	1	Working/Playing	MISSING	4	Normal	-3.53333	1	AZT-3TC-NVP	1	2	2	1	2	1	2	2	-1	3	95	LFTU	1	LFTU	0	NA	0	#REF!	#REF!	52.0714			0	1
Child	II	2	Working/Playing	636	5	Normal	35.4333	6	AZT-3TC-EFV	1	2	2	1	1	2	2	1	0	2		Active	1	Active	0	NA	0	#REF!	#REF!	50.1429		2	0	1
Child	II	2	Working/Playing	MISSING	4	MAM	7	2	TDF-3TC-EFV	2	2	1	3	1	2	2	1	0	2	1	Active	1	Active	0	NA	0	#REF!	#REF!	58.0714		0	0	1
Single	II	2	Working/Playing	MISSING	4	Normal	181.167	7	AZT-3TC-NVP	1	2	2	1	2	1	2	2	0	2	12	Active	1	Active	0	NA	0	#REF!	#REF!	44.2143			0	1
Child	II	2	Working/Playing	680	5	Normal	75.6	7	AZT-3TC-NVP	1	2	2	1	2	1	2	2	-1	3		Active	1	Active	0	NA	0	#REF!	#REF!	52.7857		2	0	1
Married	II	2	Working/Playing	523	5	Normal	39.0333	7	AZT-3TC-EFV	1	2	2	1	1	2	2	1	106000	1	4640	Active	1	Active	0	NA	0	#REF!	#REF!	48.4286			0	1
Married	I	1	Working/Playing	470	3	Normal	122.8	7	TDF-3TC-EFV	2	2	1	3	1	2	2	1	0	2	50	Active	1	Active	0	NA	0	#REF!	#REF!	52.7143			0	1
Married	I	1	Working/Playing	MISSING	4	Normal	22.9667	4	TDF-3TC-EFV	2	2	1	3	1	2	2	1	10462	1	1	Active	1	Active	0	NA	0	#REF!	#REF!	53		2	0	1
Single	II	2	Working/Playing	MISSING	4	Normal	122.333	7	ABC-3TC-LPV/r	2	1	2	2	2	2	1	3	0	2		Active	1	Active	0	NA	0	#REF!	#REF!	39.9643				1
Child	II	2	Working/Playing	MISSING	4	Normal	33.1	6	ABC-3TC-NVP	2	1	2	2	2	1	2	2	-1	3	0	Active	1	Active	0	NA	0	#REF!	#REF!	47.4643			0	1
Single	II	2	Working/Playing	214	2	Normal	35.1333	6	AZT-3TC-EFV	1	2	2	1	1	2	2	1	0	2	0	Active	1	Active	0	NA	0	#REF!	#REF!	54.1429			0	1
Child	II	2	Working/Playing	MISSING	4	Normal	51.6	7	AZT-3TC-NVP	1	2	2	1	2	1	2	2	-1	3		Active	1	Active	0	NA	0	#REF!	#REF!	53.8571				1
Widowed	II	2	Working/Playing	MISSING	4	Normal	14.6	3	TDF-3TC-EFV	2	2	1	3	1	2	2	1	-1	3	0	Active	1	Active	0	NA	0	#REF!	#REF!	59.8571			0	1
Child	II	2	Working/Playing	734	5	Normal	79.2	7	AZT-3TC-NVP	1	2	2	1	2	1	2	2	70	1	125	Active	1	Active	0	NA	0	#REF!	#REF!	52.3929		2_1	0	1
Child	II	2	Working/Playing	344	2	Normal	53.2	7	AZT-3TC-NVP	1	2	2	1	2	1	2	2	1	1	1	Missed_appointment	2	Missed_appointment	0	NA	0	#REF!	#REF!	49.4286			0	1
Married	II	2	Working/Playing	144	1	Normal	13.8	3	TDF-3TC-EFV	2	2	1	3	1	2	2	1	0	2	0	Active	1	Active	0	NA	0	#REF!	#REF!	61.75			0	1
Child	II	2	Working/Playing	156	1	Normal	70.4	7	AZT-3TC-NVP	1	2	2	1	2	1	2	2	-1	3	0	Active	1	Active	0	NA	0	#REF!	#REF!	50.3214		2	0	1
Single	II	2	Working/Playing	MISSING	4	Normal	52.7333	7	TDF-3TC-EFV	2	2	1	3	1	2	2	1	-1	3		Active	1	Active	0	NA	0	#REF!	#REF!	34.9286				1
Seperated/Divorced	III	3	Working/Playing	21	1	Normal	52.1333	7	TDF-3TC-EFV	2	2	1	3	1	2	2	1	-1	3	1	LFTU	1	LFTU	0	NA	0	#REF!	#REF!	13.5714			0	1
Married	II	2	Working/Playing	MISSING	4	Normal	4.2	1	TDF-3TC-EFV	2	2	1	3	1	2	2	1	-1	3	0	Active	1	Active	0	NA	0	#REF!	#REF!	50.7143			0	1
Married	II	2	Working/Playing	292	2	Normal	55.5	7	AZT-3TC-NVP	1	2	2	1	2	1	2	2	295	1	0	Active	1	Active	0	NA	0	#REF!	#REF!	48.7143		4	0	1
Widowed	II	2	Working/Playing	72	1	Normal	85.4	7	TDF-3TC-NVP	2	2	1	3	2	1	2	2	1280000	1	809	Active	2	Active	0	NA	0	#REF!	#REF!	49.6786			0	1
Child	II	2	Working/Playing	3151	5	Normal	47.7333	7	AZT-3TC-EFV	1	2	2	1	1	2	2	1	0	2		Active	1	Active	0	NA	0	#REF!	#REF!	44.5357			0	1
Child	II	2	Working/Playing	MISSING	4	Normal	8.23333	2	AZT-3TC-LPV/r	1	2	2	1	2	2	1	3	-1	3	0	Active	1	Active	0	NA	0	#REF!	#REF!	66.1429			0	1
Child	II	2	Working/Playing	464	3	Normal	110.633	7	AZT-3TC-NVP	1	2	2	1	2	1	2	2	116	1	50	Active	1	Active	0	NA	0	#REF!	#REF!	10.25		4	0	1
Married	II	2	Working/Playing	988	5	Normal	33.0333	6	TDF-3TC-EFV	2	2	1	3	1	2	2	1	75	1	1	Active	2	Active	0	NA	0	#REF!	#REF!	69.5357			0	1
Child	II	2	Working/Playing	MISSING	4	Normal	118.467	7	AZT-3TC-NVP	1	2	2	1	2	1	2	2	0	2	0	Active	1	Active	0	NA	0	#REF!	#REF!	50.5357			0	1
Single	II	2	Working/Playing	MISSING	4	Normal	46	7	TDF-3TC-EFV	2	2	1	3	1	2	2	1	-1	3		Active	1	Active	0	NA	0	#REF!	#REF!	39.9643				1
Married	II	2	Working/Playing	128	1	Normal	112.233	7	TDF-3TC-EFV	2	2	1	3	1	2	2	1	0	2	0	Active	1	Active	0	NA	0	#REF!	#REF!	49.0714		2	0	1
Seperated/Divorced	II	2	Working/Playing	219	2	Normal	99.1667	7	AZT-3TC-NVP	1	2	2	1	2	1	2	2	1	1	1	Active	2	Active	0	NA	0	#REF!	#REF!	68.0357			0	1
Married	II	2	Working/Playing	1479	5	Normal	32.4333	6	TDF-3TC-EFV	2	2	1	3	1	2	2	1	1	1	1	Active	1	Active	0	NA	0	#REF!	#REF!	48.4286			0	1
Child	II	2	Working/Playing	348	2	Normal	67.6	7	AZT-3TC-NVP	1	2	2	1	2	1	2	2	0	2	0	Active	1	Active	0	NA	0	#REF!	#REF!	49.25		2_1	0	1
Child	II	2	Working/Playing	MISSING	4	Normal	7.7	2	ABC-3TC-EFV	2	1	2	2	1	2	2	1	22000	1	0	Active	1	Active	0	NA	0	#REF!	#REF!	39.6786		0	0	1
Seperated/Divorced	II	2	Working/Playing	MISSING	4	Normal	6.26667	2	ABC-3TC-ATV/r	2	1	2	2	2	2	1	3	0	2	50	Active	1	Active	0	NA	0	#REF!	#REF!	41.8214		0	0	1
Seperated/Divorced	II	2	Working/Playing	MISSING	4	Normal	7.3	2	TDF-3TC-EFV	2	2	1	3	1	2	2	1	0	2	0	Active	1	Active	0	NA	0	#REF!	#REF!	41.9286		0	0	1
Seperated/Divorced	II	2	Working/Playing	182	1	Normal	25.4333	5	TDF-3TC-EFV	2	2	1	3	1	2	2	1	52	1	50	Active	1	Active	1	25.6667	25.6667	#REF!	#REF!	27.5	EPTB	0	0	1
Child	I	1	Working/Playing	907	5	Normal	10.8333	2	ABC-3TC-EFV	2	1	2	2	1	2	2	1	1	1	1	Active	1	Active	0	NA	0	#REF!	#REF!	71.3214			0	1
Seperated/Divorced	III	3	Working/Playing	MISSING	4	Normal	8.4	2	TDF-3TC-EFV	2	2	1	3	1	2	2	1	50	1	866	LFTU	1	LFTU	0	NA	0	#REF!	#REF!	41.8214		0	0	1
Widowed	II	2	Working/Playing	161	1	Normal	75.3333	7	AZT-3TC-NVP	1	2	2	1	2	1	2	2	1	1	1	Active	2	Active	0	NA	0	#REF!	#REF!	50.8214			0	1
Child	II	2	Working/Playing	653	5	Normal	47.2	7	AZT-3TC-NVP	1	2	2	1	2	1	2	2	106	1	1	Active	1	Active	0	NA	0	#REF!	#REF!	51.4643			0	1
Seperated/Divorced	II	2	Working/Playing	284	2	Normal	44	7	TDF-3TC-EFV	2	2	1	3	1	2	2	1	1	1	1	Active	1	Active	0	NA	0	#REF!	#REF!	48.8214			0	1
Married	II	2	Working/Playing	MISSING	4	Normal	8.63333	2	AZT-3TC-NVP	1	2	2	1	2	1	2	2	0	2	0	Active	1	Active	0	NA	0	#REF!	#REF!	21.25		0	0	1
Child	I	1	Working/Playing	299	2	Overweight	23.5333	4	ABC-3TC-NVP	2	1	2	2	2	1	2	2	-1	3	50	Active	1	Active	0	NA	0	#REF!	#REF!	48.3214		2	0	1
Child	II	2	Working/Playing	MISSING	4	Normal	0.9	1	AZT-3TC-NVP	1	2	2	1	2	1	2	2	-1	3	0	Transferred_out	1	Transferred_out	0	NA	0	#REF!	#REF!	50.5714		0	0	1
Child	I	1	Working/Playing	484	3	Normal	55.3	7	TDF-3TC-EFV	2	2	1	3	1	2	2	1	-1	3	0	Active	1	Active	0	NA	0	#REF!	#REF!	38.1786		0	0	1
Seperated/Divorced	I	1	Working/Playing	MISSING	4	Normal	0	1	TDF-3TC-EFV	2	2	1	3	1	2	2	1	-1	3	2290	LFTU	1	LFTU	0	NA	0	#REF!	#REF!	51.8214		0	0	1
Child	II	2	Working/Playing	482	3	Normal	0	1	ABC-3TC-EFV	2	1	2	2	1	2	2	1	-1	3	124000	Active	1	Active	1	5.86667	5.86667	#REF!	#REF!	6.28571	EPTB	0	0	1
Child	II	2	Working/Playing	821	5	Normal	2.8	1	ABC-3TC-EFV	2	1	2	2	1	2	2	1	-1	3	1151	Active	1	Active	1	6.3	6.3	#REF!	#REF!	6.75	EPTB	0	0	1
Married	I	1	Working/Playing	MISSING	4	Normal	0.466667	1	TDF-3TC-EFV	2	2	1	3	1	2	2	1	-1	3	0	Active	1	Active	0	NA	0	#REF!	#REF!	51.8214		0	0	1
Widowed	II	2	Working/Playing	128	1	Normal	96.4333	7	AZT-3TC-NVP	1	2	2	1	2	1	2	2	1	1	1	Active	1	Active	0	NA	0	#REF!	#REF!	48.7143			0	1
Married	II	2	Working/Playing	200	2	Normal	146.533	7	AZT-3TC-NVP	1	2	2	1	2	1	2	2	-1	3	1	Active	2	Active	0	NA	0	#REF!	#REF!	50.1786			0	1
Seperated/Divorced	II	2	Working/Playing	45	1	Normal	132.8	7	AZT-3TC-EFV	1	2	2	1	1	2	2	1	1	1	1	Active	2	Active	0	NA	0	#REF!	#REF!	48.7857			0	1
Married	II	2	Working/Playing	MISSING	4	Normal	9.8	2	TDF-3TC-EFV	2	2	1	3	1	2	2	1	1048	1	0	Active	1	Active	0	NA	0	#REF!	#REF!	41.9286		0	0	1
Widowed	II	2	Working/Playing	MISSING	4	Normal	4.76667	1	TDF-3TC-EFV	2	2	1	3	1	2	2	1	-1	3	1266	LFTU	1	LFTU	0	NA	0	#REF!	#REF!	37.0714		0	0	3
Single	II	2	Working/Playing	381	3	Normal	148	7	TDF-3TC-EFV	2	2	1	3	1	2	2	1	1	1	1	Transferred_out	2	Transferred_out	0	NA	0	#REF!	#REF!	48.4286			0	1
Widowed	II	2	Working/Playing	441	3	Normal	147.267	7	TDF-3TC-EFV	2	2	1	3	1	2	2	1	1	1	1	Active	2	Active	0	NA	0	#REF!	#REF!	13.5			0	1
Married	II	2	Working/Playing	MISSING	4	Normal	1.86667	1	TDF-3TC-EFV	2	2	1	3	1	2	2	1	-1	3	0	Transferred_out	1	Transferred_out	0	NA	0	#REF!	#REF!	33.75		0	0	1
Married	II	2	Working/Playing	311	2	Normal	68.8333	7	TDF-3TC-EFV	2	2	1	3	1	2	2	1	1	1	1	Active	1	Active	0	NA	0	#REF!	#REF!	51.2857			0	1
Married	II	2	Working/Playing	820	5	Normal	2.3	1	TDF-3TC-EFV	2	2	1	3	1	2	2	1	-1	3	0	Active	1	Active	0	NA	0	#REF!	#REF!	41.8214		0	1	1
Seperated/Divorced	II	2	Working/Playing	0	1	Normal	143.833	7	AZT-3TC-NVP	1	2	2	1	2	1	2	2	1	1	1	Active	1	Active	0	NA	0	#REF!	#REF!	49.0714			0	1
Single	II	2	Working/Playing	50	1	Normal	104.8	7	ABC-3TC-ATV/r	2	1	2	2	2	2	1	3	7920	1		Active	1	Active	0	NA	0	#REF!	#REF!	41.5357		0		1
Seperated/Divorced	II	2	Working/Playing	356	3	Normal	0.466667	1	TDF-3TC-DTG	2	2	1	3	2	2	2	4	-1	3	0	Active	1	Active	0	NA	0	#REF!	#REF!	46.5357		0		1
Married	II	2	Working/Playing	199	1	Normal	18.9	4	TDF-3TC-EFV	2	2	1	3	1	2	2	1	20	1	50	Active	1	Active	0	NA	0	#REF!	#REF!	40.5357		0		1
Child	III	3	Working/Playing	MISSING	4	Normal	107.567	7	AZT-3TC-NVP	1	2	2	1	2	1	2	2	-1	3	0	Active	1	Active	0	NA	0	#REF!	#REF!	59.7143			0	1
Married	II	2	Working/Playing	454	3	Normal	27.6333	5	AZT-3TC-EFV	1	2	2	1	1	2	2	1	-1	3	0	Active	1	Active	0	NA	0	#REF!	#REF!	47.4643		0		1
Child	II	2	Working/Playing	1929	5	Normal	82.5667	7	AZT-3TC-NVP	1	2	2	1	2	1	2	2	-1	3	668000	Transferred_out	1	Transferred_out	0	NA	0	#REF!	#REF!	3.75		0		1
Single	II	2	Working/Playing	MISSING	4	Normal	139.033	7	AZT-3TC-NVP	1	2	2	1	2	1	2	2	1	1	119000	Active	1	Active	0	NA	0	#REF!	#REF!	37.3929			0	1
Child	II	2	Working/Playing	MISSING	4	Normal	51.6	7	AZT-3TC-NVP	1	2	2	1	2	1	2	2	5216	1	10500	Active	1	Active	0	NA	0	#REF!	#REF!	51.4643		0		1
Widowed	II	2	Working/Playing	132	1	Normal	12.2	3	TDF-3TC-EFV	2	2	1	3	1	2	2	1	0	2	0	Active	1	Active	0	NA	0	#REF!	#REF!	47.9643		0		1
Widowed	II	2	Working/Playing	547	5	Normal	48.0333	7	AZT-3TC-EFV	1	2	2	1	1	2	2	1	1	1	1	Active	1	Active	0	NA	0	#REF!	#REF!	48.7143			0	1
Child	II	2	Working/Playing	45	1	Normal	47.3	7	AZT-3TC-NVP	1	2	2	1	2	1	2	2	-1	3	9230	Active	1	Active	0	NA	0	#REF!	#REF!	51.0357		0		1
Seperated/Divorced	II	2	Working/Playing	22	1	Normal	14.9333	3	TDF-3TC-EFV	2	2	1	3	1	2	2	1	6050	1	0	Active	1	Active	0	NA	0	#REF!	#REF!	40.8214		0	0	1
Seperated/Divorced	II	2	Working/Playing	3	1	Normal	5.13333	1	TDF-3TC-EFV	2	2	1	3	1	2	2	1	1200000	1	826000	Active	1	Active	0	NA	0	#REF!	#REF!	51.8214		0	1	1
Seperated/Divorced	III	3	Working/Playing	MISSING	4	Normal	16.1	3	AZT-3TC-EFV	1	2	2	1	1	2	2	1	987000	1	4170	Active	1	Active	0	NA	0	#REF!	#REF!	40.6786		0	0	1
Widowed	II	2	Working/Playing	800	5	Normal	145.367	7	TDF-3TC-EFV	2	2	1	3	1	2	2	1	17500	1	289	Active	2	Active	0	NA	0	#REF!	#REF!	47.25			0	1
Seperated/Divorced	II	2	Working/Playing	129	1	Normal	142.667	7	TDF-3TC-NVP	2	2	1	3	2	1	2	2	2180000	1	1	Active	1	Active	0	NA	0	#REF!	#REF!	50.4286			0	1
Married	II	2	Working/Playing	138	1	Normal	102.067	7	AZT-3TC-NVP	1	2	2	1	2	1	2	2	1	1	1	Active	1	Active	0	NA	0	#REF!	#REF!	49.6786			0	1
Child	II	2	Working/Playing	207	2	Normal	100.767	7	AZT-3TC-NVP	1	2	2	1	2	1	2	2	1	1	77	Active	1	Active	0	NA	0	#REF!	#REF!	50.2143			0	1
Married	I	1	Working/Playing	682	5	Normal	142.633	7	TDF-3TC-EFV	2	2	1	3	1	2	2	1	1	1	1	Active	1	Active	0	NA	0	#REF!	#REF!	48.6786			0	1
Seperated/Divorced	II	2	Working/Playing	219	2	Normal	119.467	7	AZT-3TC-EFV	1	2	2	1	1	2	2	1	20	1	1	Active	1	Active	0	NA	0	#REF!	#REF!	50.2143			0	1
Widowed	II	2	Working/Playing	188	1	Normal	98.3	7	AZT-3TC-NVP	1	2	2	1	2	1	2	2	1	1	1	Active	2	Active	0	NA	0	#REF!	#REF!	40.7143			0	1
Widowed	III	3	Working/Playing	211	2	Normal	109.533	7	AZT-3TC-NVP	1	2	2	1	2	1	2	2	-1	3		Active	1	Active	0	NA	0	#REF!	#REF!	50.3214			0	1
Married	II	2	Working/Playing	88	1	Normal	126.967	7	AZT-3TC-NVP	1	2	2	1	2	1	2	2	1	1	1	Active	2	Active	0	NA	0	#REF!	#REF!	51.75			0	1
Single	II	2	Working/Playing	149	1	Normal	114.833	7	TDF-3TC-NVP	2	2	1	3	2	1	2	2	50	1	1	Active	1	Active	0	NA	0	#REF!	#REF!	50.4286			0	1
Widowed	II	2	Working/Playing	186	1	Normal	145.333	7	AZT-3TC-EFV	1	2	2	1	1	2	2	1	-1	3	0	Active	1	Active	0	NA	0	#REF!	#REF!	48.7857		2	0	1
Child	I	1	Working/Playing	2433	5	Normal	5.5	1	ABC-3TC-EFV	2	1	2	2	1	2	2	1	-1	3	839	Active	1	Active	0	NA	0	#REF!	#REF!	51.0714		0	0	1
Seperated/Divorced	II	2	Working/Playing	1032	5	Normal	128.4	7	AZT-3TC-NVP	1	2	2	1	2	1	2	2	1	1	1	Active	1	Active	0	NA	0	#REF!	#REF!	50.2143			0	3
Child	II	2	Working/Playing	MISSING	4	Normal	13.6667	3	AZT-3TC-EFV	1	2	2	1	1	2	2	1	2316	1	0	Active	1	Active	0	NA	0	#REF!	#REF!	41.7857		0	0	1
Married	II	2	Working/Playing	453	3	Normal	101.667	7	TDF-3TC-NVP	2	2	1	3	2	1	2	2	-1	3	0	Active	1	Active	0	NA	0	#REF!	#REF!	50			0	1
Widowed	II	2	Working/Playing	155	1	Normal	136.467	7	TDF-3TC-NVP	2	2	1	3	2	1	2	2	1	1	1	LFTU	1	LFTU	0	NA	0	#REF!	#REF!	17.1071			0	1
Seperated/Divorced	II	2	Working/Playing	MISSING	4	Normal	13.6333	3	TDF-3TC-EFV	2	2	1	3	1	2	2	1	839	1	839	Active	1	Active	0	NA	0	#REF!	#REF!	42.0714		0	0	1
Widowed	II	2	Working/Playing	81	1	Normal	130.967	7	TDF-3TC-NVP	2	2	1	3	2	1	2	2	112	1	75	Active	1	Active	0	NA	0	#REF!	#REF!	47.2143			0	1
Single	II	2	Working/Playing	MISSING	4	Normal	3.5	1	TDF-3TC-EFV	2	2	1	3	1	2	2	1	-1	3	0	Active	1	Active	0	NA	0	#REF!	#REF!	53.0714		0		1
Married	II	2	Working/Playing	0	1	Normal	45.9667	7	TDF-3TC-EFV	2	2	1	3	1	2	2	1	-1	3	1	Active	1	Active	0	NA	0	#REF!	#REF!	47.3214			0	1
Single	II	2	Working/Playing	1541	5	Normal	130.2	7	AZT-3TC-NVP	1	2	2	1	2	1	2	2	1	1	1	Active	1	Active	0	NA	0	#REF!	#REF!	48.4286			0	1
Child	II	2	Working/Playing	1219	5	Normal	5.93333	1	ABC-3TC-EFV	2	1	2	2	1	2	2	1	0	2	2678	Active	1	Active	0	NA	0	#REF!	#REF!	50.4643		0	0	1
Married	II	2	Working/Playing	606	5	Normal	40.4333	7	TDF-3TC-EFV	2	2	1	3	1	2	2	1	-1	3	20	Active	1	Active	0	NA	0	#REF!	#REF!	53.4643		1	0	1
Single	II	2	Working/Playing	341	2	Normal	43.5	7	TDF-3TC-EFV	2	2	1	3	1	2	2	1	1	1	1	Active	1	Active	0	NA	0	#REF!	#REF!	50.2143			0	1
Widowed	I	1	Working/Playing	299	2	Normal	75.9	7	AZT-3TC-NVP	1	2	2	1	2	1	2	2	-1	3	1	Active	1	Active	0	NA	0	#REF!	#REF!	70.2143			0	1
Child	II	2	Working/Playing	635	5	Normal	14.0333	3	AZT-3TC-NVP	1	2	2	1	2	1	2	2	64600	1	14300	LFTU	1	LFTU	0	NA	0	#REF!	#REF!	40.4643		0	0	1
Married	II	2	Working/Playing	200	2	Normal	155.567	7	TDF-3TC-EFV	2	2	1	3	1	2	2	1	-1	3	0	Active	1	Active	0	NA	0	#REF!	#REF!	45.7143		2	0	1
Seperated/Divorced	II	2	Working/Playing	407	3	Normal	72.6667	7	TDF-3TC-NVP	2	2	1	3	2	1	2	2	1	1	1	Active	1	Active	0	NA	0	#REF!	#REF!	48.7143			0	1
Widowed	II	2	Working/Playing	149	1	Normal	132.6	7	AZT-3TC-NVP	1	2	2	1	2	1	2	2	90	1	1	Active	1	Active	0	NA	0	#REF!	#REF!	46.7143			0	1
Married	II	2	Working/Playing	830	5	Normal	10.5	2	TDF-3TC-EFV	2	2	1	3	1	2	2	1	0	2	0	Active	1	Active	0	NA	0	#REF!	#REF!	41.9286		0	0	1
Child	II	2	Working/Playing	128	1	Normal	113.5	7	AZT-3TC-NVP	1	2	2	1	2	1	2	2	125000	1	46400	Active	1	Active	0	NA	0	#REF!	#REF!	51.2143			0	1
Single	III	3	Working/Playing	439	3	Normal	8.23333	2	ABC-3TC-EFV	2	1	2	2	1	2	2	1	0	2	839	Active	1	Active	1	6.93333	6.93333	#REF!	#REF!	7.43	EPTB	0	0	1
Single	II	2	Working/Playing	MISSING	4	Normal	72.6	7	AZT-3TC-NVP	1	2	2	1	2	1	2	2	-1	3	0	Active	1	Active	0	NA	0	#REF!	#REF!	42.9643				1
Married	II	2	Working/Playing	479	3	Normal	14.2333	3	TDF-3TC-EFV	2	2	1	3	1	2	2	1	-1	3	1	Active	2	Active	0	NA	0	#REF!	#REF!	68.8214			0	1
Seperated/Divorced	II	2	Working/Playing	140	1	Normal	1.63333	1	TDF-3TC-EFV	2	2	1	3	1	2	2	1	-1	3		LFTU	2	LFTU	0	NA	0	#REF!	#REF!	0		0	0	1
Child	I	1	Working/Playing	4	1	Normal	20.7667	4	ABC-3TC-LPV/r	2	1	2	2	2	2	1	3	0	2	0	Active	1	Active	0	NA	0	#REF!	#REF!	40.0357				1
Widowed	II	2	Working/Playing	338	2	Normal	34.8667	6	TDF-3TC-EFV	2	2	1	3	1	2	2	1	-1	3		LFTU	2	LFTU	0	NA	0	#REF!	#REF!	2.25			0	1
Child	II	2	Working/Playing	390	3	Normal	104.1	7	AZT-3TC-NVP	1	2	2	1	2	1	2	2	1	1	1	Active	1	Active	0	NA	0	#REF!	#REF!	50.5			0	1
Widowed	I	1	Working/Playing	61	1	Normal	11.2	2	TDF-3TC-EFV	2	2	1	3	1	2	2	1	132	1	0	Active	1	Active	0	NA	0	#REF!	#REF!	41.8214		0	0	1
Child	II	2	Working/Playing	733	5	Normal	2.8	1	ABC-3TC-EFV	2	1	2	2	1	2	2	1	-1	3	0	Active	1	Active	0	NA	0	#REF!	#REF!	50.7143		0	0	1
Married	II	2	Working/Playing	MISSING	4	Normal	9.8	2	TDF-3TC-EFV	2	2	1	3	1	2	2	1	91	1	0	Active	1	Active	0	NA	0	#REF!	#REF!	41.8214		0	1	1
Widowed	II	2	Working/Playing	261	2	Normal	59.0667	7	TDF-3TC-EFV	2	2	1	3	1	2	2	1	0	2		LFTU	1	LFTU	0	NA	0	#REF!	#REF!	39.75		0		1
Married	I	1	Working/Playing	MISSING	4	Normal	1.56667	1	TDF-3TC-EFV	2	2	1	3	1	2	2	1	-1	3	0	Active	1	Active	0	NA	0	#REF!	#REF!	50.6429		0	0	1
Single	II	2	Working/Playing	MISSING	4	Normal	38.0333	7	AZT-3TC-NVP	1	2	2	1	2	1	2	2	0	2	0	Active	1	Active	0	NA	0	#REF!	#REF!	52.6786		0	0	1
Single	II	2	Working/Playing	228	2	Normal	87.8667	7	TDF-3TC-NVP	2	2	1	3	2	1	2	2	4470	1	537	Active	1	Active	0	NA	0	#REF!	#REF!	39.8571		0		2
Seperated/Divorced	II	2	Working/Playing	311	2	Normal	47.9333	7	TDF-3TC-NVP	2	2	1	3	2	1	2	2	0	2	0	Active	1	Active	0	NA	0	#REF!	#REF!	46.2143		0	0	1
Child	I	1	Working/Playing	802	5	Normal	1.76667	1	ABC-3TC-EFV	2	1	2	2	1	2	2	1	-1	3	0	Active	1	Active	0	NA	0	#REF!	#REF!	51.3214		0	0	1
Widowed	II	2	Working/Playing	502	5	Normal	40.5333	7	TDF-3TC-EFV	2	2	1	3	1	2	2	1	0	2		Active	1	Active	0	NA	0	#REF!	#REF!	39.7857		0		1
Widowed	II	2	Working/Playing	646	5	Normal	-7.13333	1	TDF-3TC-EFV	2	2	1	3	1	2	2	1	-1	3		Transferred_out	2	Transferred_out	0	NA	0	#REF!	#REF!	8.39286		0		1
Widowed	II	2	Working/Playing	MISSING	4	Normal	149.767	7	AZT-3TC-NVP	1	2	2	1	2	1	2	2	20	1	0	Active	1	Active	0	NA	0	#REF!	#REF!	53.0714		0	0	1
Married	II	2	Working/Playing	MISSING	4	Normal	118.567	7	AZT-3TC-NVP	1	2	2	1	2	1	2	2	0	2	0	Active	1	Active	0	NA	0	#REF!	#REF!	52.75		0	0	1
Married	III	3	Working/Playing	MISSING	4	Normal	1.36667	1	TDF-3TC-EFV	2	2	1	3	1	2	2	1	270	1	704000	LFTU	1	LFTU	0	NA	0	#REF!	#REF!	4.14286		0	0	3
Child	II	2	Working/Playing	919	5	Normal	35.5333	6	AZT-3TC-EFV	1	2	2	1	1	2	2	1	0	2		Active	1	Active	0	NA	0	#REF!	#REF!	56.4286		2_1	0	1
Married	II	2	Working/Playing	MISSING	4	Normal	161.233	7	AZT-3TC-NVP	1	2	2	1	2	1	2	2	0	2	50	Active	1	Active	0	NA	0	#REF!	#REF!	43.2857		0	0	1
Single	II	2	Working/Playing	MISSING	4	Normal	108.733	7	TDF-3TC-EFV	2	2	1	3	1	2	2	1	-1	3		Active	1	Active	0	NA	0	#REF!	#REF!	38.0714				1
Seperated/Divorced	II	2	Working/Playing	MISSING	4	Normal	11.3	2	TDF-3TC-EFV	2	2	1	3	1	2	2	1	0	2	0	Active	1	Active	0	NA	0	#REF!	#REF!	41.0714		0	0	1
Widowed	II	2	Working/Playing	391	3	Normal	42.2	7	TDF-3TC-EFV	2	2	1	3	1	2	2	1	75	1	336	Active	1	Active	0	NA	0	#REF!	#REF!	43.9643		0	0	1
Child	II	2	Working/Playing	MISSING	4	Normal	41.3	7	AZT-3TC-NVP	1	2	2	1	2	1	2	2	-1	3		Active	1	Active	0	NA	0	#REF!	#REF!	51.4286			0	1
Child	II	2	Working/Playing	MISSING	4	Normal	11.2667	2	ABC-3TC-EFV	2	1	2	2	1	2	2	1	-1	3	0	Active	1	Active	0	NA	0	#REF!	#REF!	43.7143		0		1
Married	II	2	Working/Playing	MISSING	4	Normal	148.233	7	AZT-3TC-EFV	1	2	2	1	1	2	2	1	0	2	0	LFTU	1	LFTU	0	NA	0	#REF!	#REF!	40.6786		0	0	1
Child	II	2	Working/Playing	MISSING	4	Normal	11.2	2	AZT-3TC-NVP	1	2	2	1	2	1	2	2	20	1	77	Active	1	Active	0	NA	0	#REF!	#REF!	40.8214		0	0	1
Married	II	2	Working/Playing	MISSING	4	Normal	113.933	7	TDF-3TC-EFV	2	2	1	3	1	2	2	1	-1	3		LFTU	1	LFTU	0	NA	0	#REF!	#REF!	43.0714				1
Child	II	2	Working/Playing	69	1	Normal	11.2	2	ABC-3TC-EFV	2	1	2	2	1	2	2	1	543	1	379	Active	1	Active	0	NA	0	#REF!	#REF!	47.4643		0		1
Single	II	2	Working/Playing	MISSING	4	Normal	45.5	7	AZT-3TC-NVP	1	2	2	1	2	1	2	2	-1	3		Missed_appointment	1	Missed_appointment	0	NA	0	#REF!	#REF!	41.9643		2		1
Child	I	1	Working/Playing	MISSING	4	Normal	14.5333	3	ABC-3TC-LPV/r	2	1	2	2	2	2	1	3	-1	3	0	Active	1	Active	0	NA	0	#REF!	#REF!	55.6786		0	0	1
Child	II	2	Working/Playing	MISSING	4	Normal	17.7333	3	AZT-3TC-EFV	1	2	2	1	1	2	2	1	0	2	98	Active	1	Active	0	NA	0	#REF!	#REF!	51.9286		0	0	1
Child	II	2	Working/Playing	MISSING	4	Normal	40.5667	7	ABC-3TC-EFV	2	1	2	2	1	2	2	1	0	2	0	Active	1	Active	0	NA	0	#REF!	#REF!	49.7143			0	1
Child	II	2	Working/Playing	MISSING	4	Normal	38.2667	7	AZT-3TC-NVP	1	2	2	1	2	1	2	2	0	2		Active	1	Active	0	NA	0	#REF!	#REF!	49.2143			0	1
Child	II	2	Working/Playing	MISSING	4	Overweight	40.9	7	ABC-3TC-EFV	2	1	2	2	1	2	2	1	-1	3		Active	1	Active	0	NA	0	#REF!	#REF!	52.6786			0	1
Child	II	2	Working/Playing	MISSING	4	Normal	110.4	7	AZT-3TC-NVP	1	2	2	1	2	1	2	2	-1	3		Active	1	Active	0	NA	0	#REF!	#REF!	53.4286			0	1
Child	II	2	Working/Playing	281	2	Normal	45.4333	7	AZT-3TC-NVP	1	2	2	1	2	1	2	2	-1	3		Active	1	Active	0	NA	0	#REF!	#REF!	55			0	1
Single	II	2	Working/Playing	379	3	Normal	47.3333	7	TDF-3TC-EFV	2	2	1	3	1	2	2	1	0	2		Active	1	Active	0	NA	0	#REF!	#REF!	39.8214		0		1
Married	II	2	Working/Playing	547	5	Normal	98.5	7	AZT-3TC-NVP	1	2	2	1	2	1	2	2	0	2	0	Dead	1	Dead	0	NA	0	#REF!	#REF!	16.9286		0	0	1
Child	II	2	Working/Playing	MISSING	4	Normal	17.7333	3	ABC-3TC-LPV/r	2	1	2	2	2	2	1	3	217908	1	3720	Active	1	Active	0	NA	0	#REF!	#REF!	51.9286		0	0	1
Child	II	2	Working/Playing	MISSING	4	Normal	15.0667	3	AZT-3TC-EFV	1	2	2	1	1	2	2	1	5106	1	562	Active	1	Active	0	NA	0	#REF!	#REF!	52.6786		0	0	1
Child	II	2	Working/Playing	MISSING	4	Normal	13.6667	3	ABC-3TC-NVP	2	1	2	2	2	1	2	2	206	1	2730	Active	1	Active	0	NA	0	#REF!	#REF!	55.6786		0	0	1
Married	II	2	Working/Playing	633	5	Normal	59.6	7	TDF-3TC-EFV	2	2	1	3	1	2	2	1	-1	3	0	Active	1	Active	0	NA	0	#REF!	#REF!	53.1429			0	1
Married	II	2	Working/Playing	MISSING	4	Normal	22.8333	4	AZT-3TC-NVP	1	2	2	1	2	1	2	2	0	2	0	Transferred_out	1	Transferred_out	0	NA	0	#REF!	#REF!	42.1786		0	0	1
Married	II	2	Working/Playing	MISSING	4	Normal	13.6	3	TDF-3TC-EFV	2	2	1	3	1	2	2	1	0	2	0	Active	1	Active	0	NA	0	#REF!	#REF!	52.75		0	0	1
Married	II	2	Working/Playing	MISSING	4	Normal	-1.7	1	TDF-3TC-EFV	2	2	1	3	1	2	2	1	-1	3	0	Active	1	Active	0	NA	0	#REF!	#REF!	52.75		0	0	1
Single	II	2	Working/Playing	84	1	Normal	22.1667	4	TDF-3TC-EFV	2	2	1	3	1	2	2	1	0	2	50	Active	1	Active	0	NA	0	#REF!	#REF!	41.8214		0	0	1
Seperated/Divorced	II	2	Working/Playing	MISSING	4	Normal	12.9667	3	TDF-3TC-EFV	2	2	1	3	1	2	2	1	20	1	50	Active	1	Active	0	NA	0	#REF!	#REF!	42.1786		0	0	1
Married	II	2	Working/Playing	MISSING	4	Normal	10.2	2	TDF-3TC-NVP	2	2	1	3	2	1	2	2	20	1	0	Active	1	Active	0	NA	0	#REF!	#REF!	51.75		0	0	1
Seperated/Divorced	I	1	Working/Playing	MISSING	4	Normal	19.9667	4	TDF-3TC-EFV	2	2	1	3	1	2	2	1	107	1	57	Active	1	Active	0	NA	0	#REF!	#REF!	41.8929		0	1	1
Married	II	2	Working/Playing	323	2	Normal	20.4	4	AZT-3TC-NVP	1	2	2	1	2	1	2	2	50	1	50	Active	1	Active	0	NA	0	#REF!	#REF!	42.0714		0	0	1
Widowed	II	2	Working/Playing	183	1	Normal	10.7333	2	TDF-3TC-EFV	2	2	1	3	1	2	2	1	0	2	0	Active	1	Active	0	NA	0	#REF!	#REF!	51.5714		0	0	1
Married	II	2	Working/Playing	485	3	Normal	19.1333	4	TDF-3TC-EFV	2	2	1	3	1	2	2	1	0	2	50	Active	1	Active	0	NA	0	#REF!	#REF!	41.8214		0	0	1
Married	II	2	Working/Playing	MISSING	4	Normal	12.6	3	TDF-3TC-EFV	2	2	1	3	1	2	2	1	214	1	0	Active	1	Active	0	NA	0	#REF!	#REF!	41.1786		0	0	1
Seperated/Divorced	II	2	Working/Playing	287	2	Normal	18.2	4	TDF-3TC-EFV	2	2	1	3	1	2	2	1	20	1	0	Active	1	Active	0	NA	0	#REF!	#REF!	41.1786		0	0	1
Child	II	2	Working/Playing	MISSING	4	Normal	5.6	1	AZT-3TC-NVP	1	2	2	1	2	1	2	2	-1	3	839	Transferred_out	1	Transferred_out	0	NA	0	#REF!	#REF!	47		0	0	1
Widowed	II	2	Working/Playing	147	1	Normal	18.3333	4	TDF-3TC-EFV	2	2	1	3	1	2	2	1	0	2	53	Active	1	Active	0	NA	0	#REF!	#REF!	39.6786			0	1
Child	II	2	Working/Playing	1118	5	Normal	4	1	ABC-3TC-LPV/r	2	1	2	2	2	2	1	3	-1	3	29397	Active	1	Active	0	NA	0	#REF!	#REF!	55.6786		0	0	1
Child	II	2	Working/Playing	MISSING	4	Normal	9.23333	2	ABC-3TC-EFV	2	1	2	2	1	2	2	1	13206	1	0	Active	1	Active	0	NA	0	#REF!	#REF!	50.5714		0	0	1
Widowed	II	2	Working/Playing	707	5	Normal	98.3	7	AZT-3TC-NVP	1	2	2	1	2	1	2	2	1	1	947	Active	1	Active	0	NA	0	#REF!	#REF!	57.4643			0	1
Married	I	1	Working/Playing	MISSING	4	Normal	8.03333	2	TDF-3TC-EFV	2	2	1	3	1	2	2	1	90	1	340	Active	1	Active	0	NA	0	#REF!	#REF!	39.6429			0	1
Child	II	2	Working/Playing	255	2	Normal	61.4667	7	AZT-3TC-NVP	1	2	2	1	2	1	2	2	1	1	50	Transferred_out	1	Transferred_out	0	NA	0	#REF!	#REF!	28			0	1
Married	III	3	Working/Playing	65	1	Normal	68.9	7	AZT-3TC-NVP	1	2	2	1	2	1	2	2	1	1	1	Active	1	Active	0	NA	0	#REF!	#REF!	56.75			0	1
Married	II	2	Working/Playing	344	2	Normal	127.4	7	AZT-3TC-NVP	1	2	2	1	2	1	2	2	1	1	1	Active	1	Active	0	NA	0	#REF!	#REF!	49.4643			0	1
Child	III	3	Working/Playing	180	1	Normal	115.1	7	TDF-3TC-NVP	2	2	1	3	2	1	2	2	-1	3	1	Active	2	Active	0	NA	0	#REF!	#REF!	54.4643			0	1
Seperated/Divorced	II	2	Working/Playing	204	2	Normal	101.7	7	AZT-3TC-EFV	1	2	2	1	1	2	2	1	1	1	54	Transferred_out	1	Transferred_out	0	NA	0	#REF!	#REF!	48.6429			0	1
Single	II	2	Working/Playing	383	3	Normal	55.0667	7	TDF-3TC-NVP	2	2	1	3	2	1	2	2	1	1	1	Active	1	Active	0	NA	0	#REF!	#REF!	50.4286			0	1
Child	II	2	Working/Playing	MISSING	4	Normal	7.5	2	ABC-3TC-EFV	2	1	2	2	1	2	2	1	1558	1	839	Active	1	Active	0	NA	0	#REF!	#REF!	51.4643		0	0	1
Married	III	3	Working/Playing	183	1	Normal	126.6	7	AZT-3TC-EFV	1	2	2	1	1	2	2	1	1	1	75	Active	2	Active	0	NA	0	#REF!	#REF!	50.8214			1	1
Child	II	2	Working/Playing	162	1	Normal	127.667	7	AZT-3TC-NVP	1	2	2	1	2	1	2	2	1	1	1	Active	1	Active	0	NA	0	#REF!	#REF!	48.9643			0	1
Married	II	2	Working/Playing	115	1	Normal	64.5333	7	TDF-3TC-NVP	2	2	1	3	2	1	2	2	1	1	1	Active	1	Active	0	NA	0	#REF!	#REF!	49.4286			0	1
Child	I	1	Working/Playing	997	5	Normal	52.1333	7	TDF-3TC-NVP	2	2	1	3	2	1	2	2	0	2	144	Active	1	Active	0	NA	0	#REF!	#REF!	56.7143		0	0	1
Married	II	2	Working/Playing	101	1	Normal	129.5	7	D4T-3TC-NVP	2	2	2	4	2	1	2	2	1	1	1	Active	1	Active	0	NA	0	#REF!	#REF!	48.7143			0	1
Married	II	2	Working/Playing	MISSING	4	Normal	15.2333	3	TDF-3TC-EFV	2	2	1	3	1	2	2	1	0	2	0	Active	1	Active	0	NA	0	#REF!	#REF!	39.75		0	0	1
Married	II	2	Working/Playing	MISSING	4	Normal	55	7	TDF-3TC-NVP	2	2	1	3	2	1	2	2	0	2	0	Active	1	Active	0	NA	0	#REF!	#REF!	52.75		0	0	1
Seperated/Divorced	II	2	Working/Playing	497	3	Normal	59.6333	7	TDF-3TC-NVP	2	2	1	3	2	1	2	2	1	1	1	Active	1	Active	0	NA	0	#REF!	#REF!	50.4286			1	1
Married	II	2	Working/Playing	330	2	Normal	52.3	7	AZT-3TC-NVP	1	2	2	1	2	1	2	2	10142	1	15266	Active	2	Active	0	NA	0	#REF!	#REF!	44.7857			0	1
Married	II	2	Working/Playing	650	5	Normal	46.5667	7	TDF-3TC-EFV	2	2	1	3	1	2	2	1	0	2	0	Active	1	Active	0	NA	0	#REF!	#REF!	40.1786		0	0	1
Child	III	3	Working/Playing	210	2	Normal	128.333	7	AZT-3TC-NVP	1	2	2	1	2	1	2	2	1	1	1	Active	1	Active	0	NA	0	#REF!	#REF!	49.9643			0	1
Married	II	2	Working/Playing	514	5	Normal	108.467	7	AZT-3TC-NVP	1	2	2	1	2	1	2	2	0	2	0	Active	1	Active	0	NA	0	#REF!	#REF!	51.75		0	0	1
Child	II	2	Working/Playing	MISSING	4	Normal	33.1	6	ABC-3TC-NVP	2	1	2	2	2	1	2	2	2128	1	0	Active	1	Active	0	NA	0	#REF!	#REF!	55.9643		0	0	1
Child	II	2	Working/Playing	MISSING	4	Normal	99.2667	7	AZT-3TC-NVP	1	2	2	1	2	1	2	2	260708	1	265000	Active	1	Active	0	NA	0	#REF!	#REF!	52.6786		0	0	1
Child	II	2	Working/Playing	941	5	Normal	79.0667	7	D4T-3TC-NVP	2	2	2	4	2	1	2	2	0	2	461	Missed_appointment	1	Missed_appointment	0	NA	0	#REF!	#REF!	56.7143		0	0	1
Child	II	2	Working/Playing	MISSING	4	Normal	23.3	4	AZT-3TC-NVP	1	2	2	1	2	1	2	2	56	1	50	Active	1	Active	0	NA	0	#REF!	#REF!	55.2143		0	0	1
Child	II	2	Working/Playing	MISSING	4	Normal	21.9333	4	ABC-3TC-LPV/r	2	1	2	2	2	2	1	3	20	1	50	Active	1	Active	0	NA	0	#REF!	#REF!	55.9286		0	0	1
Married	II	2	Working/Playing	MISSING	4	Normal	24.2	5	TDF-3TC-NVP	2	2	1	3	2	1	2	2	0	2	0	Active	1	Active	0	NA	0	#REF!	#REF!	52.75		0	0	1
Widowed	II	2	Working/Playing	20	1	Normal	128.167	7	AZT-3TC-NVP	1	2	2	1	2	1	2	2	0	2	0	Active	1	Active	0	NA	0	#REF!	#REF!	48.7143		0	0	1
Married	IV	4	Working/Playing	181	1	Normal	135.733	7	AZT-3TC-LPV/r	1	2	2	1	2	2	1	3	1	1	1	Active	1	Active	0	NA	0	#REF!	#REF!	42.0357			0	1
Married	II	2	Working/Playing	277	2	Normal	35	6	TDF-3TC-EFV	2	2	1	3	1	2	2	1	1	1	1	Active	1	Active	0	NA	0	#REF!	#REF!	43.5714			0	1
Child	II	2	Working/Playing	531	5	Normal	60.9	7	AZT-3TC-NVP	1	2	2	1	2	1	2	2	111	1	1	Active	1	Active	0	NA	0	#REF!	#REF!	48.9643			0	1
Child	III	3	Working/Playing	292	2	Normal	117.433	7	AZT-3TC-NVP	1	2	2	1	2	1	2	2	1	1	1090	Active	1	Active	0	NA	0	#REF!	#REF!	49.9643			0	1
Married	II	2	Working/Playing	468	3	Normal	62.3667	7	AZT-3TC-EFV	1	2	2	1	1	2	2	1	-1	3	1	Dead	2	Dead	0	NA	0	#REF!	#REF!	56.2143			0	1
Widowed	II	2	Working/Playing	404	3	Normal	128.133	7	AZT-3TC-EFV	1	2	2	1	1	2	2	1	66300	1		Active	2	Active	0	NA	0	#REF!	#REF!	50.1786			0	1
Married	II	2	Working/Playing	0	1	Normal	125.967	7	TDF-3TC-NVP	2	2	1	3	2	1	2	2	1	1	1	Active	1	Active	0	NA	0	#REF!	#REF!	50.8214			0	1
Married	II	2	Working/Playing	248	2	Normal	103.133	7	D4T-3TC-NVP	2	2	2	4	2	1	2	2	1	1	1	Active	1	Active	0	NA	0	#REF!	#REF!	47.4286			0	1
Married	II	2	Working/Playing	166	1	Normal	115.1	7	AZT-3TC-NVP	1	2	2	1	2	1	2	2	1	1	1	Active	1	Active	0	NA	0	#REF!	#REF!	48.7143			0	1
Married	II	2	Working/Playing	148	1	Normal	96.4667	7	AZT-3TC-NVP	1	2	2	1	2	1	2	2	1	1	1	Active	1	Active	0	NA	0	#REF!	#REF!	48.4286			0	1
Married	II	2	Working/Playing	173	1	Normal	115	7	AZT-3TC-NVP	1	2	2	1	2	1	2	2	8650	1	50	Active	1	Active	0	NA	0	#REF!	#REF!	51.0714			0	1
Married	II	2	Working/Playing	118	1	Normal	118.033	7	TDF-3TC-NVP	2	2	1	3	2	1	2	2	1	1	1	Active	1	Active	0	NA	0	#REF!	#REF!	54.75			0	1
Child	II	2	Working/Playing	889	5	Normal	36.6333	7	TDF-3TC-EFV	2	2	1	3	1	2	2	1	1	1	50	Active	1	Active	0	NA	0	#REF!	#REF!	49.9643			0	1
Married	IV	4	Working/Playing	481	3	Normal	35.8333	6	TDF-3TC-EFV	2	2	1	3	1	2	2	1	1	1	1	Active	1	Active	0	NA	0	#REF!	#REF!	48.9286			0	1
Child	II	2	Working/Playing	166	1	Normal	67.2	7	AZT-3TC-NVP	1	2	2	1	2	1	2	2	1	1	1	Active	1	Active	0	NA	0	#REF!	#REF!	47.9643			0	1
Married	II	2	Working/Playing	225	2	Normal	53.3	7	TDF-3TC-NVP	2	2	1	3	2	1	2	2	645	1	68	Active	1	Active	0	NA	0	#REF!	#REF!	49.5714			0	1
Child	III	3	Working/Playing	262	2	Normal	101.6	7	AZT-3TC-EFV	1	2	2	1	1	2	2	1	153000	1	335	Active	1	Active	0	NA	0	#REF!	#REF!	49.5714			0	1
Child	II	2	Working/Playing	384	3	Normal	70.6667	7	ABC-3TC-LPV/r	2	1	2	2	2	2	1	3	1	1	388	Active	1	Active	0	NA	0	#REF!	#REF!	49.9643			0	1
Seperated/Divorced	II	2	Working/Playing	196	1	Normal	74.0667	7	AZT-3TC-NVP	1	2	2	1	2	1	2	2	438	1	50	Active	1	Active	0	NA	0	#REF!	#REF!	51.3214			0	1
Child	II	2	Working/Playing	195	1	Normal	63.3333	7	AZT-3TC-EFV	1	2	2	1	1	2	2	1	1	1	1	Active	1	Active	0	NA	0	#REF!	#REF!	48.9643			0	1
Married	II	2	Working/Playing	31	1	Normal	123.733	7	AZT-3TC-EFV	1	2	2	1	1	2	2	1	1	1	1	Active	1	Active	0	NA	0	#REF!	#REF!	48.7143			0	1
Seperated/Divorced	II	2	Working/Playing	181	1	Normal	22	4	TDF-3TC-EFV	2	2	1	3	1	2	2	1	-1	3	0	Active	1	Active	0	NA	0	#REF!	#REF!	51.3214		0	0	1
Married	II	2	Working/Playing	241	2	Normal	23.0333	4	TDF-3TC-EFV	2	2	1	3	1	2	2	1	20	1	0	Active	1	Active	0	NA	0	#REF!	#REF!	51.75		0	0	1
Child	II	2	Working/Playing	MISSING	4	Normal	24.6667	5	ABC-3TC-NVP	2	1	2	2	2	1	2	2	10717	1	839	Active	1	Active	0	NA	0	#REF!	#REF!	51.75		0	0	1
Seperated/Divorced	II	2	Working/Playing	MISSING	4	Normal	2	1	TDF-3TC-EFV	2	2	1	3	1	2	2	1	-1	3	0	Active	1	Active	0	NA	0	#REF!	#REF!	51.4286		0	0	1
Seperated/Divorced	II	2	Working/Playing	MISSING	4	Normal	14.0333	3	TDF-3TC-EFV	2	2	1	3	1	2	2	1	0	2	0	Active	1	Active	0	NA	0	#REF!	#REF!	51.75		0	0	1
Married	II	2	Working/Playing	1185	5	Normal	0.933333	1	TDF-3TC-EFV	2	2	1	3	1	2	2	1	-1	3	0	Transferred_out	1	Transferred_out	0	NA	0	#REF!	#REF!	38.25		0	0	1
Married	II	2	Working/Playing	MISSING	4	Normal	19.2667	4	TDF-3TC-EFV	2	2	1	3	1	2	2	1	-1	3	0	Active	1	Active	0	NA	0	#REF!	#REF!	55.1786		0	0	1
Single	II	2	Working/Playing	MISSING	4	Normal	12.3667	3	TDF-3TC-EFV	2	2	1	3	1	2	2	1	20	1	0	Active	1	Active	0	NA	0	#REF!	#REF!	44.9643		0	0	1
Child	II	2	Working/Playing	MISSING	4	Normal	81.6333	7	AZT-3TC-NVP	1	2	2	1	2	1	2	2	0	2	0	Active	1	Active	0	NA	0	#REF!	#REF!	51.7857		0		1
Seperated/Divorced	II	2	Working/Playing	MISSING	4	Normal	22.9	4	TDF-3TC-EFV	2	2	1	3	1	2	2	1	0	2	0	Active	1	Active	0	NA	0	#REF!	#REF!	51.75		0	0	1
Married	II	2	Working/Playing	MISSING	4	Normal	14.6333	3	TDF-3TC-EFV	2	2	1	3	1	2	2	1	0	2	0	Active	1	Active	0	NA	0	#REF!	#REF!	51.9286		0	0	1
Married	II	2	Working/Playing	665	5	Normal	0.8	1	TDF-3TC-EFV	2	2	1	3	1	2	2	1	-1	3	0	Active	1	Active	0	NA	0	#REF!	#REF!	51.8214		0	0	1
Child	II	2	Working/Playing	MISSING	4	Normal	35.2	6	ABC-3TC-LPV/r	2	1	2	2	2	2	1	3	0	2	50	Active	1	Active	0	NA	0	#REF!	#REF!	57.0714		0	0	1
Child	II	2	Working/Playing	MISSING	4	Normal	36.6333	7	AZT-3TC-NVP	1	2	2	1	2	1	2	2	28370	1	73000	Active	1	Active	0	NA	0	#REF!	#REF!	55.6786		0	0	1
Married	III	3	Working/Playing	52	1	Normal	161.933	7	D4T-3TC-NVP	2	2	2	4	2	1	2	2	1	1	1	Active	1	Active	0	NA	0	#REF!	#REF!	41.25			0	1
Widowed	I	1	Working/Playing	MISSING	4	Normal	94.7667	7	AZT-3TC-NVP	1	2	2	1	2	1	2	2	1	1	1110	Active	1	Active	0	NA	0	#REF!	#REF!	46.7143			0	1
Seperated/Divorced	II	2	Working/Playing	114	1	Normal	37.3	7	TDF-3TC-EFV	2	2	1	3	1	2	2	1	20	1	0	Active	1	Active	0	NA	0	#REF!	#REF!	51.7143		0	0	1
Widowed	II	2	Working/Playing	247	2	Normal	146.733	7	AZT-3TC-EFV	1	2	2	1	1	2	2	1	1	1	1	Active	1	Active	0	NA	0	#REF!	#REF!	53.8214			0	1
Widowed	III	3	Working/Playing	152	1	Normal	135.5	7	D4T-3TC-NVP	2	2	2	4	2	1	2	2	1	1	1	Active	1	Active	0	NA	0	#REF!	#REF!	56.0714			0	1
Married	III	3	Working/Playing	240	2	Normal	85.6333	7	AZT-3TC-NVP	1	2	2	1	2	1	2	2	1	1	1	Active	1	Active	0	NA	0	#REF!	#REF!	50.2143			0	1
Child	II	2	Working/Playing	MISSING	4	Normal	31.6333	6	ABC-3TC-EFV	2	1	2	2	1	2	2	1	0	2	0	Active	1	Active	0	NA	0	#REF!	#REF!	55.6786		0	0	1
Single	II	2	Working/Playing	MISSING	4	Normal	35.9333	6	ABC-3TC-EFV	2	1	2	2	1	2	2	1	-1	3		Missed_appointment	1	Missed_appointment	0	NA	0	#REF!	#REF!	55				1
Married	II	2	Working/Playing	211	2	Normal	118.533	7	AZT-3TC-NVP	1	2	2	1	2	1	2	2	1	1	1	Active	1	Active	0	NA	0	#REF!	#REF!	57.0714			0	1
Married	II	2	Working/Playing	MISSING	4	Normal	37.3333	7	TDF-3TC-EFV	2	2	1	3	1	2	2	1	0	2	36	Active	1	Active	0	NA	0	#REF!	#REF!	39.3214		0	0	1
Child	II	2	Working/Playing	MISSING	4	Normal	38.5667	7	AZT-3TC-EFV	1	2	2	1	1	2	2	1	-1	3		Active	1	Active	0	NA	0	#REF!	#REF!	54.1786			0	1
Married	II	2	Working/Playing	812	5	Normal	154.733	7	TDF-3TC-EFV	2	2	1	3	1	2	2	1	-1	3		Dead	1	Dead	0	NA	0	#REF!	#REF!	31.8571			0	1
Child	II	2	Working/Playing	MISSING	4	Normal	92.9667	7	TDF-3TC-NVP	2	2	1	3	2	1	2	2	-1	3		Active	1	Active	0	NA	0	#REF!	#REF!	56.1786		1	0	1
Married	II	2	Working/Playing	113	1	Normal	139.767	7	D4T-3TC-NVP	2	2	2	4	2	1	2	2	1	1	20	Active	1	Active	0	NA	0	#REF!	#REF!	56.8214			0	1
Child	II	2	Working/Playing	MISSING	4	Normal	26.2333	5	AZT-3TC-EFV	1	2	2	1	1	2	2	1	1668	1	0	Active	1	Active	0	NA	0	#REF!	#REF!	52.7143		0	0	1
Married	II	2	Working/Playing	5	1	Normal	91.4667	7	TDF-3TC-NVP	2	2	1	3	2	1	2	2	13589	1	234	Active	1	Active	0	NA	0	#REF!	#REF!	47.1429			0	1
Child	II	2	Working/Playing	MISSING	4	Normal	120.233	7	AZT-3TC-EFV	1	2	2	1	1	2	2	1	0	2		LFTU	1	LFTU	0	NA	0	#REF!	#REF!	39.9643				1
Single	III	3	Working/Playing	226	2	Normal	145.4	7	AZT-3TC-EFV	1	2	2	1	1	2	2	1	1	1	1	Active	1	Active	0	NA	0	#REF!	#REF!	45.25			0	1
Single	II	2	Working/Playing	MISSING	4	Normal	74.9333	7	AZT-3TC-NVP	1	2	2	1	2	1	2	2	-1	3		Active	1	Active	0	NA	0	#REF!	#REF!	39.9643				1
Married	II	2	Working/Playing	MISSING	4	Normal	142.8	7	AZT-3TC-NVP	1	2	2	1	2	1	2	2	1	1	1	Active	1	Active	0	NA	0	#REF!	#REF!	54.9643			0	1
Child	II	2	Working/Playing	MISSING	4	Normal	109.433	7	ABC-3TC-NVP	2	1	2	2	2	1	2	2	0	2		LFTU	1	LFTU	0	NA	0	#REF!	#REF!	42.5714				1
Child	II	2	Working/Playing	MISSING	4	Normal	107.433	7	AZT-3TC-NVP	1	2	2	1	2	1	2	2	0	2		Active	1	Active	0	NA	0	#REF!	#REF!	51.9286				1
Married	II	2	Working/Playing	MISSING	4	Normal	11.9667	2	TDF-3TC-EFV	2	2	1	3	1	2	2	1	0	2	0	Active	1	Active	0	NA	0	#REF!	#REF!	51.75		0	0	1
Single	II	2	Working/Playing	600	5	Normal	79.4	7	AZT-3TC-NVP	1	2	2	1	2	1	2	2	-1	3		Active	1	Active	0	NA	0	#REF!	#REF!	50.3214			0	1
Child	II	2	Working/Playing	MISSING	4	Normal	27.8667	5	ABC-3TC-NVP	2	1	2	2	2	1	2	2	0	2	839	Active	1	Active	0	NA	0	#REF!	#REF!	42.5714			0	1
Seperated/Divorced	II	2	Working/Playing	MISSING	4	Normal	95.9667	7	AZT-3TC-EFV	1	2	2	1	1	2	2	1	-1	3		Active	1	Active	0	NA	0	#REF!	#REF!	56.4643				1
Married	II	2	Working/Playing	MISSING	4	Normal	27.7667	5	TDF-3TC-EFV	2	2	1	3	1	2	2	1	0	2	0	Active	1	Active	0	NA	0	#REF!	#REF!	41.8214		0	0	1
Child	II	2	Working/Playing	MISSING	4	Normal	37.9	7	ABC-3TC-EFV	2	1	2	2	1	2	2	1	-1	3	0	Active	1	Active	0	NA	0	#REF!	#REF!	53.4643				1
Child	II	2	Working/Playing	955	5	Normal	97.4	7	AZT-3TC-NVP	1	2	2	1	2	1	2	2	2516	1		Active	1	Active	0	NA	0	#REF!	#REF!	51.4286			0	1
Single	II	2	Working/Playing	MISSING	4	Normal	49.7333	7	TDF-3TC-EFV	2	2	1	3	1	2	2	1	0	2		Active	1	Active	0	NA	0	#REF!	#REF!	51.5714				1
Single	II	2	Working/Playing	MISSING	4	Normal	61.3667	7	AZT-3TC-NVP	1	2	2	1	2	1	2	2	-1	3	0	Active	1	Active	0	NA	0	#REF!	#REF!	55.2143				1
Seperated/Divorced	II	2	Working/Playing	MISSING	4	Normal	48.1667	7	TDF-3TC-NVP	2	2	1	3	2	1	2	2	0	2	0	Active	1	Active	0	NA	0	#REF!	#REF!	41.8214		0	0	1
Child	I	1	Working/Playing	280	2	Normal	36.3	7	ABC-3TC-NVP	2	1	2	2	2	1	2	2	21240	1	196	Active	1	Active	0	NA	0	#REF!	#REF!	52.1786		0	0	1
Child	II	2	Working/Playing	MISSING	4	Normal	30.2	6	ABC-3TC-EFV	2	1	2	2	1	2	2	1	0	2	0	Active	1	Active	0	NA	0	#REF!	#REF!	55.9643		0	0	1
Child	II	2	Working/Playing	971	5	Normal	36.9333	7	TDF-3TC-NVP	2	2	1	3	2	1	2	2	-1	3	0	Active	1	Active	0	NA	0	#REF!	#REF!	51.7143			0	1
Married	II	2	Working/Playing	535	5	Normal	11.6667	2	TDF-3TC-EFV	2	2	1	3	1	2	2	1	28	1	50	Active	1	Active	0	NA	0	#REF!	#REF!	51.25		0	0	1
Child	III	3	Working/Playing	MISSING	4	Normal	102.967	7	TDF-3TC-EFV	2	2	1	3	1	2	2	1	-1	3	0	Active	1	Active	0	NA	0	#REF!	#REF!	53.2143			0	1
Child	II	2	Working/Playing	MISSING	4	Normal	24.5	5	ABC-3TC-EFV	2	1	2	2	1	2	2	1	-1	3	50	Active	1	Active	0	NA	0	#REF!	#REF!	60.4286		0	0	1
Child	II	2	Working/Playing	MISSING	4	Normal	99	7	AZT-3TC-NVP	1	2	2	1	2	1	2	2	-1	3		Active	1	Active	0	NA	0	#REF!	#REF!	51.9643			0	1
Child	I	1	Working/Playing	MISSING	4	Normal	31.7333	6	AZT-3TC-EFV	1	2	2	1	1	2	2	1	2054	1	824	Active	1	Active	0	NA	0	#REF!	#REF!	52.6786		0	0	2
Child	II	2	Working/Playing	MISSING	4	Normal	80.1333	7	AZT-3TC-NVP	1	2	2	1	2	1	2	2	-1	3	0	Active	1	Active	0	NA	0	#REF!	#REF!	51.9286				1
Married	II	2	Working/Playing	MISSING	4	Normal	32.0333	6	TDF-3TC-NVP	2	2	1	3	2	1	2	2	0	2	0	Transferred_out	1	Transferred_out	0	NA	0	#REF!	#REF!	40		0	0	1
Child	II	2	Working/Playing	MISSING	4	Normal	30.3333	6	AZT-3TC-NVP	1	2	2	1	2	1	2	2	0	2	0	Active	1	Active	0	NA	0	#REF!	#REF!	51.8214		0	0	1
Married	II	2	Working/Playing	338	2	Normal	49.6	7	TDF-3TC-EFV	2	2	1	3	1	2	2	1	-1	3		Active	1	Active	0	NA	0	#REF!	#REF!	53.7857			0	1
Single	II	2	Working/Playing	MISSING	4	Normal	1.43333	1	TDF-3TC-EFV	2	2	1	3	1	2	2	1	-1	3		Active	1	Active	0	NA	0	#REF!	#REF!	40.4643		0		1
Widowed	I	1	Working/Playing	22	1	Normal	37.9333	7	TDF-3TC-EFV	2	2	1	3	1	2	2	1	4250	1	839	Active	1	Active	0	NA	0	#REF!	#REF!	40.6071		0	0	1
Child	II	2	Working/Playing	MISSING	4	Normal	38.1	7	AZT-3TC-NVP	1	2	2	1	2	1	2	2	-1	3	0	Active	1	Active	0	NA	0	#REF!	#REF!	54.9286			0	1
Child	II	2	Working/Playing	908	5	Normal	61.3667	7	AZT-3TC-NVP	1	2	2	1	2	1	2	2	-1	3	0	Active	1	Active	0	NA	0	#REF!	#REF!	51.9643			0	1
Married	I	1	Working/Playing	MISSING	4	Normal	39.4333	7	TDF-3TC-EFV	2	2	1	3	1	2	2	1	20	1	0	Active	1	Active	0	NA	0	#REF!	#REF!	41.8214		0	0	1
Child	II	2	Working/Playing	MISSING	4	Normal	28.6667	5	AZT-3TC-NVP	1	2	2	1	2	1	2	2	20	1	1030	Active	1	Active	0	NA	0	#REF!	#REF!	52.7143		0	0	1
Widowed	II	2	Working/Playing	221	2	Normal	28.8667	5	AZT-3TC-EFV	1	2	2	1	1	2	2	1	0	2	0	Missed_appointment	1	Missed_appointment	0	NA	0	#REF!	#REF!	52.75		0	0	2
Child	II	2	Working/Playing	1623	5	Normal	28.8667	5	AZT-3TC-NVP	1	2	2	1	2	1	2	2	525935	1		LFTU	1	LFTU	0	NA	0	#REF!	#REF!	10.6786		0	0	3
Seperated/Divorced	II	2	Working/Playing	32	1	Normal	28.6333	5	TDF-3TC-EFV	2	2	1	3	1	2	2	1	0	2	0	Active	1	Active	0	NA	0	#REF!	#REF!	52.75		0	0	1
Widowed	II	2	Working/Playing	MISSING	4	Normal	39.3	7	AZT-3TC-NVP	1	2	2	1	2	1	2	2	6200	1	0	Dead	1	Dead	0	NA	0	#REF!	#REF!	31.0357		0	0	3
Married	I	1	Working/Playing	849	5	Normal	27.9333	5	TDF-3TC-EFV	2	2	1	3	1	2	2	1	0	2	0	Active	1	Active	0	NA	0	#REF!	#REF!	52.75		0	0	1
Child	IV	4	Working/Playing	1688	5	Normal	36.6	7	ABC-3TC-LPV/r	2	1	2	2	2	2	1	3	0	2	839	Active	1	Active	0	NA	0	#REF!	#REF!	55.5357		0	0	1
Seperated/Divorced	II	2	Working/Playing	MISSING	4	Normal	10.3	2	TDF-3TC-EFV	2	2	1	3	1	2	2	1	-1	3	0	Active	1	Active	0	NA	0	#REF!	#REF!	52.75		0	0	1
Married	II	2	Working/Playing	449	3	Normal	47.1667	7	TDF-3TC-EFV	2	2	1	3	1	2	2	1	0	2	0	Active	1	Active	0	NA	0	#REF!	#REF!	40.6786		0	0	1
Married	II	2	Working/Playing	580	5	Normal	31.8	6	AZT-3TC-EFV	1	2	2	1	1	2	2	1	0	2	0	Active	1	Active	0	NA	0	#REF!	#REF!	52.75		0	0	1
Married	II	2	Working/Playing	427	3	Normal	46.8667	7	TDF-3TC-EFV	2	2	1	3	1	2	2	1	-1	3	1	Active	1	Active	0	NA	0	#REF!	#REF!	40		0	0	1
Child	II	2	Working/Playing	MISSING	4	Normal	30.5333	6	ABC-3TC-EFV	2	1	2	2	1	2	2	1	0	2	0	Active	1	Active	0	NA	0	#REF!	#REF!	55.8929		0	0	1
Married	II	2	Working/Playing	MISSING	4	Normal	41.4333	7	TDF-3TC-EFV	2	2	1	3	1	2	2	1	130000	1	0	Active	1	Active	0	NA	0	#REF!	#REF!	47.1786		0	0	1
Child	II	2	Working/Playing	MISSING	4	Normal	109.567	7	D4T-3TC-NVP	2	2	2	4	2	1	2	2	75	1	184	Active	1	Active	0	NA	0	#REF!	#REF!	55.5		0	0	1
Married	II	2	Working/Playing	MISSING	4	Normal	128.733	7	AZT-3TC-NVP	1	2	2	1	2	1	2	2	0	2	0	Active	1	Active	0	NA	0	#REF!	#REF!	41.0357		0	0	1
Married	II	2	Working/Playing	146	1	Normal	91.8333	7	AZT-3TC-NVP	1	2	2	1	2	1	2	2	0	2	0	Active	1	Active	0	NA	0	#REF!	#REF!	55.0357		0	0	1
Child	II	2	Working/Playing	383	3	Normal	106.033	7	AZT-3TC-NVP	1	2	2	1	2	1	2	2	54	1	50	Transferred_out	1	Transferred_out	0	NA	0	#REF!	#REF!	27.5714		0	0	1
Married	II	2	Working/Playing	311	2	Normal	83.6667	7	AZT-3TC-NVP	1	2	2	1	2	1	2	2	0	2	75	Active	1	Active	0	NA	0	#REF!	#REF!	39.75		0	0	1
Married	II	2	Working/Playing	MISSING	4	Normal	9.9	2	TDF-3TC-EFV	2	2	1	3	1	2	2	1	0	2	0	Active	1	Active	0	NA	0	#REF!	#REF!	41.8214		0	0	1
Child	II	2	Working/Playing	1323	5	Normal	36.0333	7	ABC-3TC-EFV	2	1	2	2	1	2	2	1	0	2	0	Active	1	Active	0	NA	0	#REF!	#REF!	50.7143		0	0	1
Child	II	2	Working/Playing	MISSING	4	Normal	50.5333	7	TDF-3TC-NVP	2	2	1	3	2	1	2	2	0	2	0	Active	1	Active	0	NA	0	#REF!	#REF!	52.6786		0	0	1
Single	II	2	Working/Playing	MISSING	4	Normal	36.2667	7	AZT-3TC-NVP	1	2	2	1	2	1	2	2	20	1	0	Active	1	Active	0	NA	0	#REF!	#REF!	50.3214		0	0	1
Seperated/Divorced	II	2	Working/Playing	MISSING	4	Normal	50.3333	7	TDF-3TC-EFV	2	2	1	3	1	2	2	1	170	1	0	Transferred_out	1	Transferred_out	0	NA	0	#REF!	#REF!	29.0357		0	0	1
Married	II	2	Working/Playing	311	2	Normal	96.6667	7	AZT-3TC-NVP	1	2	2	1	2	1	2	2	0	2	0	Active	1	Active	0	NA	0	#REF!	#REF!	52.75		0	0	1
Child	II	2	Working/Playing	288	2	Normal	46.0667	7	AZT-3TC-NVP	1	2	2	1	2	1	2	2	-1	3	0	Active	1	Active	0	NA	0	#REF!	#REF!	56.7143		0	0	1
Single	II	2	Working/Playing	MISSING	4	Normal	89.7	7	AZT-3TC-NVP	1	2	2	1	2	1	2	2	7572	1	17600	Active	1	Active	0	NA	0	#REF!	#REF!	53.0714		0	0	1
Seperated/Divorced	II	2	Working/Playing	MISSING	4	Normal	48.5333	7	AZT-3TC-EFV	1	2	2	1	1	2	2	1	0	2	0	Active	1	Active	0	NA	0	#REF!	#REF!	53.0714		0	0	1
Seperated/Divorced	II	2	Working/Playing	MISSING	4	Normal	57.6667	7	TDF-3TC-EFV	2	2	1	3	1	2	2	1	0	2	0	Active	1	Active	0	NA	0	#REF!	#REF!	41.8214		0	0	1
Married	II	2	Working/Playing	653	5	Normal	46.5667	7	AZT-3TC-EFV	1	2	2	1	1	2	2	1	0	2	0	Active	1	Active	0	NA	0	#REF!	#REF!	51.1786		0	0	1
Married	II	2	Working/Playing	MISSING	4	Normal	57.9667	7	AZT-3TC-NVP	1	2	2	1	2	1	2	2	503	1	92	Active	1	Active	0	NA	0	#REF!	#REF!	41.8214		0	0	1
Seperated/Divorced	II	2	Working/Playing	555	5	Normal	45.9667	7	AZT-3TC-NVP	1	2	2	1	2	1	2	2	0	2	49	Active	1	Active	0	NA	0	#REF!	#REF!	41.0714		0	0	1
Child	II	2	Working/Playing	MISSING	4	Normal	50.7333	7	AZT-3TC-NVP	1	2	2	1	2	1	2	2	0	2	0	Active	1	Active	0	NA	0	#REF!	#REF!	49.1786		0	0	1
Seperated/Divorced	II	2	Working/Playing	143	1	Normal	103.6	7	AZT-3TC-NVP	1	2	2	1	2	1	2	2	50	1	0	Active	1	Active	0	NA	0	#REF!	#REF!	40.8214		0	0	1
Married	II	2	Working/Playing	MISSING	4	Normal	56.1	7	TDF-3TC-EFV	2	2	1	3	1	2	2	1	50100	1	50	Active	1	Active	0	NA	0	#REF!	#REF!	41.8214		0	0	1
Single	II	2	Working/Playing	MISSING	4	Normal	34.9	6	AZT-3TC-NVP	1	2	2	1	2	1	2	2	406	1	1380	Active	1	Active	0	NA	0	#REF!	#REF!	52.6786		0	0	1
Seperated/Divorced	II	2	Working/Playing	MISSING	4	Normal	44.9667	7	AZT-3TC-EFV	1	2	2	1	1	2	2	1	72	1	0	Active	1	Active	0	NA	0	#REF!	#REF!	52.75		0	0	1
Seperated/Divorced	II	2	Working/Playing	230	2	Normal	74.6667	7	AZT-3TC-NVP	1	2	2	1	2	1	2	2	548	1	31800	Active	1	Active	0	NA	0	#REF!	#REF!	51.7143		0	0	1
Child	II	2	Working/Playing	MISSING	4	Normal	55.1667	7	AZT-3TC-NVP	1	2	2	1	2	1	2	2	25450	1	839	Active	1	Active	0	NA	0	#REF!	#REF!	41.8214		0	0	1
Widowed	II	2	Working/Playing	MISSING	4	Normal	102.667	7	AZT-3TC-NVP	1	2	2	1	2	1	2	2	0	2	565	Active	1	Active	0	NA	0	#REF!	#REF!	46		0	0	1
Seperated/Divorced	II	2	Working/Playing	248	2	Normal	99	7	AZT-3TC-NVP	1	2	2	1	2	1	2	2	0	2	0	Active	1	Active	0	NA	0	#REF!	#REF!	56.7143		0	0	1
Married	II	2	Working/Playing	419	3	Normal	44.4	7	TDF-3TC-NVP	2	2	1	3	2	1	2	2	20	1	0	Active	1	Active	0	NA	0	#REF!	#REF!	49.5714		0	0	1
Married	II	2	Working/Playing	MISSING	4	Normal	51.7667	7	TDF-3TC-EFV	2	2	1	3	1	2	2	1	50	1	50	Active	1	Active	0	NA	0	#REF!	#REF!	39.8214		0	0	1
Seperated/Divorced	II	2	Working/Playing	0	1	Normal	120.533	7	TDF-3TC-NVP	2	2	1	3	2	1	2	2	0	2	0	Active	1	Active	0	NA	0	#REF!	#REF!	39.3214		0	0	1
Child	II	2	Working/Playing	MISSING	4	Normal	39.1667	7	AZT-3TC-NVP	1	2	2	1	2	1	2	2	57070	1	142	Active	1	Active	0	NA	0	#REF!	#REF!	56.7143		0	0	1
Seperated/Divorced	II	2	Working/Playing	199	1	Normal	98.0667	7	AZT-3TC-NVP	1	2	2	1	2	1	2	2	0	2	0	Active	1	Active	0	NA	0	#REF!	#REF!	59.6429		0	0	1
Married	II	2	Working/Playing	219	2	Normal	36.9333	7	TDF-3TC-NVP	2	2	1	3	2	1	2	2	0	2	0	Active	1	Active	0	NA	0	#REF!	#REF!	52.75		0	0	1
Married	II	2	Working/Playing	319	2	Normal	56.2667	7	TDF-3TC-NVP	2	2	1	3	2	1	2	2	0	2	0	Active	1	Active	0	NA	0	#REF!	#REF!	59.6429		0	0	1
Married	II	2	Working/Playing	MISSING	4	Normal	22.0333	4	AZT-3TC-EFV	1	2	2	1	1	2	2	1	85	1	0	Active	1	Active	0	NA	0	#REF!	#REF!	51.8214		0		1
Married	II	2	Working/Playing	378	3	Normal	25.5333	5	TDF-3TC-EFV	2	2	1	3	1	2	2	1	0	2	0	Active	1	Active	0	NA	0	#REF!	#REF!	50.4643		0	0	1
Widowed	II	2	Working/Playing	343	2	Normal	61.7	7	AZT-3TC-NVP	1	2	2	1	2	1	2	2	0	2	0	Active	1	Active	0	NA	0	#REF!	#REF!	50.4643		0	0	1
Single	II	2	Working/Playing	MISSING	4	Normal	29.9667	5	ABC-3TC-EFV	2	1	2	2	1	2	2	1	0	2	0	Active	1	Active	0	NA	0	#REF!	#REF!	56.7143		0	0	1
Single	II	2	Working/Playing	114	1	Normal	33.6	6	AZT-3TC-NVP	1	2	2	1	2	1	2	2	0	2	0	Active	1	Active	0	NA	0	#REF!	#REF!	56.5714		0	0	1
Seperated/Divorced	II	2	Working/Playing	812	5	Normal	89.2	7	AZT-3TC-NVP	1	2	2	1	2	1	2	2	1	1	1	Active	2	Active	0	NA	0	#REF!	#REF!	48.7143			0	1
Seperated/Divorced	IV	4	Working/Playing	210	2	Normal	119.833	7	AZT-3TC-NVP	1	2	2	1	2	1	2	2	-1	3	1	Active	1	Active	0	NA	0	#REF!	#REF!	48.9286			0	1
Married	II	2	Working/Playing	153	1	Normal	123.367	7	TDF-3TC-EFV	2	2	1	3	1	2	2	1	1	1	1	Active	2	Active	0	NA	0	#REF!	#REF!	46.2857			0	1
Child	II	2	Working/Playing	613	5	Normal	111.967	7	AZT-3TC-NVP	1	2	2	1	2	1	2	2	1	1	171	Active	1	Active	0	NA	0	#REF!	#REF!	49.9643			0	1
Seperated/Divorced	IV	4	Working/Playing	302	2	Normal	113.833	7	AZT-3TC-NVP	1	2	2	1	2	1	2	2	1	1	1	Active	2	Active	0	NA	0	#REF!	#REF!	48.7143			0	1
Widowed	II	2	Working/Playing	137	1	Normal	119.7	7	D4T-3TC-NVP	2	2	2	4	2	1	2	2	1	1	1	Active	1	Active	0	NA	0	#REF!	#REF!	48.7143			0	1
Married	II	2	Working/Playing	218	2	Normal	121.767	7	AZT-3TC-NVP	1	2	2	1	2	1	2	2	7330	1	0	Active	2	Active	0	NA	0	#REF!	#REF!	46.5714			0	1
Married	II	2	Working/Playing	220	2	Normal	90.7333	7	AZT-3TC-NVP	1	2	2	1	2	1	2	2	1	1	1	Active	1	Active	0	NA	0	#REF!	#REF!	49.5			0	1
Married	II	2	Working/Playing	647	5	Normal	42.2333	7	TDF-3TC-EFV	2	2	1	3	1	2	2	1	-1	3		LFTU	2	LFTU	0	NA	0	#REF!	#REF!	16.25			0	1
Seperated/Divorced	I	1	Working/Playing	426	3	Normal	36.4667	7	TDF-3TC-EFV	2	2	1	3	1	2	2	1	-1	3	1	Active	1	Active	0	NA	0	#REF!	#REF!	47.25			0	1
Married	II	2	Working/Playing	6	1	Normal	123.367	7	TDF-3TC-EFV	2	2	1	3	1	2	2	1	21600	1	93	Active	1	Active	0	NA	0	#REF!	#REF!	45			0	1
Child	II	2	Working/Playing	0	1	Normal	39.3	7	ABC-3TC-EFV	2	1	2	2	1	2	2	1	1	1	1	Active	1	Active	0	NA	0	#REF!	#REF!	48.9643			0	1
Child	II	2	Working/Playing	652	5	Normal	84.4333	7	TDF-3TC-NVP	2	2	1	3	2	1	2	2	1	1	1	Active	1	Active	0	NA	0	#REF!	#REF!	48.5357			0	1
Married	II	2	Working/Playing	643	5	Normal	13.2	3	AZT-3TC-NVP	1	2	2	1	2	1	2	2	-1	3	0	Active	1	Active	0	NA	0	#REF!	#REF!	59.5357		2	0	1
Child	II	2	Working/Playing	307	2	Normal	46.5	7	TDF-3TC-EFV	2	2	1	3	1	2	2	1	0	2		LFTU	1	LFTU	0	NA	0	#REF!	#REF!	10.7143			0	3
Child	II	2	Working/Playing	963	5	Normal	4.33333	1	TDF-3TC-EFV	2	2	1	3	1	2	2	1	-1	3		Active	1	Active	0	NA	0	#REF!	#REF!	48.6429			0	1
Married	I	1	Working/Playing	594	5	Normal	64.6	7	TDF-3TC-EFV	2	2	1	3	1	2	2	1	1	1	50	Active	1	Active	0	NA	0	#REF!	#REF!	48.7143			0	1
Married	II	2	Working/Playing	9	1	Normal	100	7	AZT-3TC-EFV	1	2	2	1	1	2	2	1	1	1	1	Active	2	Active	0	NA	0	#REF!	#REF!	48.7857			0	1
Married	II	2	Working/Playing	334	2	Normal	24.5667	5	AZT-3TC-LPV/r	1	2	2	1	2	2	1	3	-1	3	104	Dead	1	Dead	0	NA	0	#REF!	#REF!	20.25			0	2
Child	II	2	Working/Playing	178	1	Normal	72.7667	7	AZT-3TC-NVP	1	2	2	1	2	1	2	2	1	1	1	Active	1	Active	0	NA	0	#REF!	#REF!	48.9643			0	1
Married	II	2	Working/Playing	324	2	Normal	3.16667	1	TDF-3TC-EFV	2	2	1	3	1	2	2	1	-1	3	0	Active	1	Active	0	NA	0	#REF!	#REF!	51.0714			0	1
Married	III	3	Working/Playing	35	1	Normal	108.3	7	AZT-3TC-EFV	1	2	2	1	1	2	2	1	1	1	1	Transferred_out	1	Transferred_out	0	NA	0	#REF!	#REF!	35.1786			0	1
Married	II	2	Working/Playing	348	2	Normal	67.8	7	TDF-3TC-NVP	2	2	1	3	2	1	2	2	1	1	1	Active	2	Active	0	NA	0	#REF!	#REF!	50.4286			0	1
Seperated/Divorced	II	2	Working/Playing	160	1	Normal	101.7	7	AZT-3TC-NVP	1	2	2	1	2	1	2	2	-1	3	108000	Transferred_out	2	Transferred_out	0	NA	0	#REF!	#REF!	20			0	1
Married	II	2	Working/Playing	84	1	Normal	28.5333	5	AZT-3TC-EFV	1	2	2	1	1	2	2	1	-1	3	0	Transferred_out	1	Transferred_out	0	NA	0	#REF!	#REF!	37.75			1	1
Married	II	2	Working/Playing	485	3	Normal	22.2333	4	TDF-3TC-EFV	2	2	1	3	1	2	2	1	1	1	1	Active	1	Active	0	NA	0	#REF!	#REF!	48.75			0	1
Married	III	3	Working/Playing	153	1	Normal	89.5667	7	AZT-3TC-EFV	1	2	2	1	1	2	2	1	-1	3	0	Active	1	Active	0	NA	0	#REF!	#REF!	48.4286			0	1
Married	II	2	Working/Playing	249	2	Normal	65.6333	7	TDF-3TC-NVP	2	2	1	3	2	1	2	2	1	1	1	Active	1	Active	0	NA	0	#REF!	#REF!	48.8929			0	1
Married	II	2	Working/Playing	490	3	Normal	124.867	7	AZT-3TC-EFV	1	2	2	1	1	2	2	1	9	1	20	Active	1	Active	0	NA	0	#REF!	#REF!	54.0714			0	1
Married	II	2	Working/Playing	298	2	Normal	68.9333	7	TDF-3TC-EFV	2	2	1	3	1	2	2	1	1	1		Active	1	Active	0	NA	0	#REF!	#REF!	47.2143			0	1
Married	IV	4	Working/Playing	645	5	Normal	51.0333	7	TDF-3TC-EFV	2	2	1	3	1	2	2	1	20	1	1770	Active	1	Active	0	NA	0	#REF!	#REF!	32.8214			0	1
Seperated/Divorced	III	3	Working/Playing	1040	5	Normal	72.6667	7	TDF-3TC-EFV	2	2	1	3	1	2	2	1	1	1	1	Dead	2	Dead	0	NA	0	#REF!	#REF!	43.7857			0	1
Seperated/Divorced	II	2	Working/Playing	321	2	Normal	66.6667	7	TDF-3TC-NVP	2	2	1	3	2	1	2	2	20	1	1	Missed_appointment	2	Missed_appointment	0	NA	0	#REF!	#REF!	49.5714			0	1
Seperated/Divorced	II	2	Working/Playing	72	1	Normal	81.8333	7	AZT-3TC-NVP	1	2	2	1	2	1	2	2	-1	3		Active	1	Active	0	NA	0	#REF!	#REF!	68.3571			0	1
Seperated/Divorced	II	2	Working/Playing	217	2	Normal	91.1	7	AZT-3TC-NVP	1	2	2	1	2	1	2	2	-1	3	1	Active	2	Active	0	NA	0	#REF!	#REF!	48.7143			0	1
Child	II	2	Working/Playing	MISSING	4	Normal	39.9	7	AZT-3TC-EFV	1	2	2	1	1	2	2	1	-1	3		Active	1	Active	0	NA	0	#REF!	#REF!	54.6786			0	1
Seperated/Divorced	II	2	Working/Playing	245	2	Normal	95.2667	7	AZT-3TC-NVP	1	2	2	1	2	1	2	2	102	1	1	Active	1	Active	0	NA	0	#REF!	#REF!	47.2143			0	1
Single	II	2	Working/Playing	MISSING	4	Normal	96.6667	7	TDF-3TC-EFV	2	2	1	3	1	2	2	1	-1	3		Active	1	Active	0	NA	0	#REF!	#REF!	51.7857		2		1
Married	II	2	Working/Playing	536	5	Normal	32.5333	6	TDF-3TC-EFV	2	2	1	3	1	2	2	1	0	2	0	Active	1	Active	0	NA	0	#REF!	#REF!	61.5714				1
Married	II	2	Working/Playing	129	1	Normal	39.6667	7	TDF-3TC-EFV	2	2	1	3	1	2	2	1	1	1	1	Active	1	Active	0	NA	0	#REF!	#REF!	48.4286			0	1
Married	II	2	Working/Playing	304	2	Normal	92.2667	7	AZT-3TC-NVP	1	2	2	1	2	1	2	2	1	1	1	Active	1	Active	0	NA	0	#REF!	#REF!	49.5714			0	1
Child	IV	4	Working/Playing	MISSING	4	Normal	95.4667	7	AZT-3TC-NVP	1	2	2	1	2	1	2	2	23044	1	522	Active	1	Active	0	NA	0	#REF!	#REF!	53.5			0	1
Married	II	2	Working/Playing	162	1	Normal	84.1	7	AZT-3TC-NVP	1	2	2	1	2	1	2	2	-1	3	1	Transferred_out	1	Transferred_out	0	NA	0	#REF!	#REF!	62.3571			0	1
Single	II	2	Working/Playing	356	3	Normal	38.3	7	TDF-3TC-EFV	2	2	1	3	1	2	2	1	1	1	1	Active	1	Active	0	NA	0	#REF!	#REF!	49.5			0	1
Child	II	2	Working/Playing	MISSING	4	Normal	65.8	7	AZT-3TC-NVP	1	2	2	1	2	1	2	2	-1	3		Active	1	Active	0	NA	0	#REF!	#REF!	52.1786				1
Seperated/Divorced	II	2	Working/Playing	410	3	Normal	138.2	7	AZT-3TC-NVP	1	2	2	1	2	1	2	2	-1	3	0	Dead	4	Dead	0	NA	0	#REF!	#REF!	6.42857			0	3
Single	II	2	Working/Playing	34	1	Normal	100.3	7	AZT-3TC-NVP	1	2	2	1	2	1	2	2	17200	1	2460	Active	1	Active	0	NA	0	#REF!	#REF!	50			0	1
Child	II	2	Working/Playing	MISSING	4	Normal	95.5	7	D4T-3TC-NVP	2	2	2	4	2	1	2	2	-1	3	0	Active	1	Active	0	NA	0	#REF!	#REF!	55.2143			0	1
Single	II	2	Working/Playing	136	1	Normal	102.633	7	AZT-3TC-NVP	1	2	2	1	2	1	2	2	42	1		LFTU	1	LFTU	0	NA	0	#REF!	#REF!	5			0	1
Child	II	2	Working/Playing	268	2	Normal	103	7	AZT-3TC-EFV	1	2	2	1	1	2	2	1	-1	3	360	Active	1	Active	0	NA	0	#REF!	#REF!	49.4286			0	1
Child	II	2	Working/Playing	MISSING	4	Normal	36.1333	7	TDF-3TC-EFV	2	2	1	3	1	2	2	1	-1	3		LFTU	1	LFTU	0	NA	0	#REF!	#REF!	51.4286				1
Married	II	2	Working/Playing	0	1	Normal	94.0667	7	TDF-3TC-EFV	2	2	1	3	1	2	2	1	1	1	1	Active	2	Active	0	NA	0	#REF!	#REF!	54.7857			0	1
Married	II	2	Working/Playing	MISSING	4	Normal	91.4333	7	TDF-3TC-EFV	2	2	1	3	1	2	2	1	-1	3		Active	1	Active	0	NA	0	#REF!	#REF!	45.25				1
Child	II	2	Working/Playing	MISSING	4	Normal	89.5667	7	ABC-3TC-NVP	2	1	2	2	2	1	2	2	-1	3		Active	1	Active	0	NA	0	#REF!	#REF!	55.75			0	1
Widowed	I	1	Working/Playing	413	3	Normal	10.7333	2	TDF-3TC-EFV	2	2	1	3	1	2	2	1	22000	1	1	Active	1	Active	0	NA	0	#REF!	#REF!	50.9286			0	1
Married	II	2	Working/Playing	366	3	Normal	41.1333	7	TDF-3TC-EFV	2	2	1	3	1	2	2	1	-1	3	0	Active	1	Active	0	NA	0	#REF!	#REF!	51.9643			0	1
Seperated/Divorced	II	2	Working/Playing	239	2	Normal	97.3333	7	AZT-3TC-NVP	1	2	2	1	2	1	2	2	75	1	70	Active	2	Active	0	NA	0	#REF!	#REF!	50.5			0	1
Married	II	2	Working/Playing	340	2	Normal	38.5	7	TDF-3TC-EFV	2	2	1	3	1	2	2	1	-1	3	0	Active	1	Active	0	NA	0	#REF!	#REF!	58.5357			0	1
Married	II	2	Working/Playing	689	5	Normal	37.5667	7	TDF-3TC-NVP	2	2	1	3	2	1	2	2	0	2	0	Active	1	Active	0	NA	0	#REF!	#REF!	57.0357			0	1
Married	II	2	Working/Playing	732	5	Normal	4.2	1	TDF-3TC-EFV	2	2	1	3	1	2	2	1	-1	3		Active	2	Active	0	NA	0	#REF!	#REF!	49.5714			0	1
Seperated/Divorced	II	2	Working/Playing	196	1	Normal	121.767	7	AZT-3TC-ATV/r	1	2	2	1	2	2	1	3	-1	3	0	Dead	1	Dead	0	NA	0	#REF!	#REF!	50.3929		2	0	1
Single	II	2	Working/Playing	184	1	Normal	99.9	7	AZT-3TC-NVP	1	2	2	1	2	1	2	2	1	1	1	Active	2	Active	0	NA	0	#REF!	#REF!	48.7143			0	1
Child	II	2	Working/Playing	108	1	Normal	88.8667	7	AZT-3TC-EFV	1	2	2	1	1	2	2	1	1	1	1	Active	1	Active	0	NA	0	#REF!	#REF!	49.9643			0	1
Married	II	2	Working/Playing	167	1	Normal	101.867	7	AZT-3TC-EFV	1	2	2	1	1	2	2	1	1	1	1	Active	2	Active	0	NA	0	#REF!	#REF!	42.2857			1	1
Child	II	2	Working/Playing	685	5	Normal	95.3333	7	ABC-3TC-NVP	2	1	2	2	2	1	2	2	65015	1	1	Active	1	Active	0	NA	0	#REF!	#REF!	47.5714			0	1
Widowed	II	2	Working/Playing	1020	5	Normal	164.367	7	TDF-3TC-EFV	2	2	1	3	1	2	2	1	-1	3	0	Dead	1	Dead	0	NA	0	#REF!	#REF!	39.1429		2	0	2
Seperated/Divorced	II	2	Working/Playing	91	1	Normal	80.8667	7	AZT-3TC-LPV/r	1	2	2	1	2	2	1	3	1	1	1	Active	1	Active	0	NA	0	#REF!	#REF!	51.0714			0	1
Married	II	2	Working/Playing	308	2	Normal	24.1667	5	TDF-3TC-EFV	2	2	1	3	1	2	2	1	14520	1	2020	Active	2	Active	0	NA	0	#REF!	#REF!	44.1786			0	1
Married	II	2	Working/Playing	136	1	Normal	102.633	7	AZT-3TC-NVP	1	2	2	1	2	1	2	2	42	1		LFTU	1	LFTU	0	NA	0	#REF!	#REF!	49.9643			0	1
Married	II	2	Working/Playing	341	2	Normal	61.0333	7	TDF-3TC-EFV	2	2	1	3	1	2	2	1	1	1	1	Active	1	Active	0	NA	0	#REF!	#REF!	50.4286			0	1
Married	II	2	Working/Playing	947	5	Normal	28.7	5	TDF-3TC-EFV	2	2	1	3	1	2	2	1	20	1	1	Active	1	Active	0	NA	0	#REF!	#REF!	49.4286			0	1
Married	II	2	Working/Playing	845	5	Normal	51.4667	7	TDF-3TC-EFV	2	2	1	3	1	2	2	1	1	1	1	Active	1	Active	0	NA	0	#REF!	#REF!	51.0714			0	1
Seperated/Divorced	II	2	Working/Playing	MISSING	4	Normal	31.4667	6	TDF-3TC-EFV	2	2	1	3	1	2	2	1	0	2		Active	1	Active	0	NA	0	#REF!	#REF!	47.7143				1
Married	II	2	Working/Playing	225	2	Normal	92.2667	7	AZT-3TC-EFV	1	2	2	1	1	2	2	1	33000	1	50	Active	1	Active	0	NA	0	#REF!	#REF!	46.1786			0	1
Single	II	2	Working/Playing	493	3	Normal	99.2667	7	AZT-3TC-EFV	1	2	2	1	1	2	2	1	-1	3		Active	1	Active	0	NA	0	#REF!	#REF!	49.7143				1
Married	II	2	Working/Playing	499	3	Normal	37.1667	7	TDF-3TC-EFV	2	2	1	3	1	2	2	1	0	2	0	Active	1	Active	0	NA	0	#REF!	#REF!	60.1429		1	0	1
Child	II	2	Working/Playing	MISSING	4	Normal	105.467	7	AZT-3TC-EFV	1	2	2	1	1	2	2	1	-1	3	65100	Active	1	Active	0	NA	0	#REF!	#REF!	49.1786			0	1
Married	II	2	Working/Playing	759	5	Normal	51.9333	7	AZT-3TC-EFV	1	2	2	1	1	2	2	1	1	1	1	Active	1	Active	0	NA	0	#REF!	#REF!	50.5714				2
Seperated/Divorced	II	2	Working/Playing	272	2	Normal	35.3333	6	TDF-3TC-EFV	2	2	1	3	1	2	2	1	-1	3	0	Active	1	Active	0	NA	0	#REF!	#REF!	53.8214			0	1
Married	I	1	Working/Playing	364	3	Normal	16.3333	3	TDF-3TC-EFV	2	2	1	3	1	2	2	1	1	1	1	Active	1	Active	0	NA	0	#REF!	#REF!	49.75			0	1
Child	II	2	Working/Playing	1453	5	Normal	109.267	7	AZT-3TC-NVP	1	2	2	1	2	1	2	2	0	2		Active	1	Active	0	NA	0	#REF!	#REF!	39.2143			0	1
Single	II	2	Working/Playing	MISSING	4	Normal	93.4333	7	AZT-3TC-NVP	1	2	2	1	2	1	2	2	-1	3		Active	1	Active	0	NA	0	#REF!	#REF!	55.1786				1
Married	II	2	Working/Playing	876	5	Normal	159.033	7	TDF-3TC-EFV	2	2	1	3	1	2	2	1	20	1	0	Active	1	Active	0	NA	0	#REF!	#REF!	53.5		2	0	1
Child	II	2	Working/Playing	MISSING	4	Normal	32.7	6	AZT-3TC-NVP	1	2	2	1	2	1	2	2	-1	3		Missed_appointment	1	Missed_appointment	0	NA	0	#REF!	#REF!	54.9286		2_1	0	1
Married	II	2	Working/Playing	249	2	Normal	85.6	7	TDF-3TC-DTG	2	2	1	3	2	2	2	4	1	1	1	Active	1	Active	0	NA	0	#REF!	#REF!	49.3214			0	1
Single	II	2	Working/Playing	0	1	Normal	94.8333	7	TDF-3TC-EFV	2	2	1	3	1	2	2	1	1	1	1	Active	1	Active	0	NA	0	#REF!	#REF!	47.5714			0	1
Married	II	2	Working/Playing	0	1	Normal	63.9333	7	TDF-3TC-NVP	2	2	1	3	2	1	2	2	1	1	1	Active	1	Active	0	NA	0	#REF!	#REF!	48.6786			0	1
Married	III	3	Working/Playing	19	1	Normal	89.9333	7	TDF-3TC-EFV	2	2	1	3	1	2	2	1	-1	3	1	Active	2	Active	0	NA	0	#REF!	#REF!	48.4286			0	1
Seperated/Divorced	II	2	Working/Playing	448	3	Normal	47.6667	7	AZT-3TC-NVP	1	2	2	1	2	1	2	2	758	1	344	Active	1	Active	0	NA	0	#REF!	#REF!	48.6786			0	1
Married	II	2	Working/Playing	749	5	Normal	1.4	1	TDF-3TC-EFV	2	2	1	3	1	2	2	1	-1	3	0	Active	1	Active	0	NA	0	#REF!	#REF!	41.4643		2_1	0	1
Single	II	2	Working/Playing	647	5	Normal	84.4333	7	TDF-3TC-NVP	2	2	1	3	2	1	2	2	65600	1	1	Active	1	Active	0	NA	0	#REF!	#REF!	49.0714			1	1
Married	II	2	Working/Playing	341	2	Normal	77.3333	7	AZT-3TC-EFV	1	2	2	1	1	2	2	1	1	1	1	Active	1	Active	0	NA	0	#REF!	#REF!	49.1786			0	1
Married	II	2	Working/Playing	145	1	Normal	79.9	7	AZT-3TC-EFV	1	2	2	1	1	2	2	1	1	1	50	Active	1	Active	0	NA	0	#REF!	#REF!	50.2143			0	1
Married	II	2	Working/Playing	158	1	Normal	75.3333	7	AZT-3TC-NVP	1	2	2	1	2	1	2	2	1	1	1	Active	1	Active	0	NA	0	#REF!	#REF!	49.5357			0	1
Married	II	2	Working/Playing	0	1	Normal	61.6667	7	TDF-3TC-EFV	2	2	1	3	1	2	2	1	1	1	1	Active	1	Active	0	NA	0	#REF!	#REF!	48.5			0	1
Married	II	2	Working/Playing	375	3	Normal	89.8	7	TDF-3TC-EFV	2	2	1	3	1	2	2	1	54200	1		Transferred_out	2	Transferred_out	0	NA	0	#REF!	#REF!	20.6429			0	1
Married	II	2	Working/Playing	67	1	Normal	71.6333	7	TDF-3TC-NVP	2	2	1	3	2	1	2	2	1	1	1	Active	2	Active	0	NA	0	#REF!	#REF!	57.4643			0	1
Married	II	2	Working/Playing	465	3	Normal	37.4333	7	TDF-3TC-EFV	2	2	1	3	1	2	2	1	1	1	1	Active	1	Active	0	NA	0	#REF!	#REF!	49.3214			0	1
Married	II	2	Working/Playing	357	3	Normal	37.8	7	TDF-3TC-EFV	2	2	1	3	1	2	2	1	20	1	1	Active	2	Active	0	NA	0	#REF!	#REF!	50.8214			0	1
Married	II	2	Working/Playing	207	2	Normal	62.0667	7	TDF-3TC-EFV	2	2	1	3	1	2	2	1	15100	1	1	Active	1	Active	0	NA	0	#REF!	#REF!	48.4286			0	1
Married	II	2	Working/Playing	79	1	Normal	74.2333	7	AZT-3TC-NVP	1	2	2	1	2	1	2	2	1	1		Active	2	Active	0	NA	0	#REF!	#REF!	52.75				1
Married	II	2	Working/Playing	266	2	Normal	65.0667	7	TDF-3TC-NVP	2	2	1	3	2	1	2	2	-1	3	1	Active	1	Active	0	NA	0	#REF!	#REF!	50.75			0	1
Married	II	2	Working/Playing	MISSING	4	Normal	143.733	7	AZT-3TC-EFV	1	2	2	1	1	2	2	1	1	1	1	Active	1	Active	0	NA	0	#REF!	#REF!	57.3214			0	1
Child	II	2	Working/Playing	MISSING	4	Normal	-11.8667	1	ABC-3TC-EFV	2	1	2	2	1	2	2	1	-1	3	0	Active	1	Active	0	NA	0	#REF!	#REF!	56			0	1
Married	III	3	Working/Playing	167	1	Normal	87.5	7	AZT-3TC-NVP	1	2	2	1	2	1	2	2	1	1	1	Active	1	Active	0	NA	0	#REF!	#REF!	66			1	1
Married	II	2	Working/Playing	MISSING	4	Normal	-11.5667	1	TDF-3TC-EFV	2	2	1	3	1	2	2	1	-1	3	0	Active	1	Active	0	NA	0	#REF!	#REF!	12.3929			0	1
Seperated/Divorced	III	3	Working/Playing	101	1	Normal	11.9	2	TDF-3TC-EFV	2	2	1	3	1	2	2	1	42420	1	150	Active	1	Active	0	NA	0	#REF!	#REF!	66.0714			0	1
Child	II	2	Working/Playing	MISSING	4	Normal	12.2	3	ABC-3TC-NVP	2	1	2	2	2	1	2	2	-1	3	0	Active	1	Active	0	NA	0	#REF!	#REF!	24.1429			0	1
Married	II	2	Working/Playing	320	2	Normal	1.7	1	TDF-3TC-EFV	2	2	1	3	1	2	2	1	-1	3	0	Active	1	Active	0	NA	0	#REF!	#REF!	43.4286			0	1
Single	II	2	Working/Playing	MISSING	4	Normal	2.4	1	AZT-3TC-EFV	1	2	2	1	1	2	2	1	-1	3	0	Active	1	Active	0	NA	0	#REF!	#REF!	25.9643			0	1
Married	II	2	Working/Playing	231	2	Normal	87.8333	7	AZT-3TC-NVP	1	2	2	1	2	1	2	2	-1	3	0	Active	1	Active	0	NA	0	#REF!	#REF!	32.25			0	1
Single	II	2	Working/Playing	258	2	Normal	54.9	7	AZT-3TC-NVP	1	2	2	1	2	1	2	2	-1	3	0	Active	1	Active	0	NA	0	#REF!	#REF!	58.4643			0	1
Married	II	2	Working/Playing	408	3	Normal	2.26667	1	TDF-3TC-EFV	2	2	1	3	1	2	2	1	-1	3	0	Active	1	Active	0	NA	0	#REF!	#REF!	50.0357			0	1
Married	II	2	Working/Playing	143	1	Normal	27.7667	5	AZT-3TC-NVP	1	2	2	1	2	1	2	2	-1	3	0	Active	1	Active	0	NA	0	#REF!	#REF!	21.6786			0	1
Child	II	2	Working/Playing	1897	5	Normal	99.2667	7	D4T-3TC-NVP	2	2	2	4	2	1	2	2	5786	1		Active	1	Active	0	NA	0	#REF!	#REF!	49.1786			0	1
Married	II	2	Working/Playing	367	3	Normal	0.7	1	TDF-3TC-EFV	2	2	1	3	1	2	2	1	-1	3		Transferred_out	1	Transferred_out	0	NA	0	#REF!	#REF!	3.21429			0	1
Married	II	2	Working/Playing	156	1	Normal	131.233	7	TDF-3TC-NVP	2	2	1	3	2	1	2	2	-1	3	0	Active	1	Active	0	NA	0	#REF!	#REF!	56.4643			0	1
Child	II	2	Working/Playing	251	2	Normal	40.4333	7	TDF-3TC-EFV	2	2	1	3	1	2	2	1	-1	3		Active	1	Active	0	NA	0	#REF!	#REF!	56.4286		1	0	1
Married	II	2	Working/Playing	MISSING	4	Normal	143.7	7	TDF-3TC-EFV	2	2	1	3	1	2	2	1	-1	3	0	Active	1	Active	0	NA	0	#REF!	#REF!	68.3214			0	1
Single	II	2	Working/Playing	823	5	Normal	36.4333	7	ABC-3TC-EFV	2	1	2	2	1	2	2	1	0	2	0	Active	1	Active	0	NA	0	#REF!	#REF!	49				1
Child	II	2	Working/Playing	537	5	Normal	94	7	AZT-3TC-NVP	1	2	2	1	2	1	2	2	0	2		LFTU	1	LFTU	0	NA	0	#REF!	#REF!	51.1071		2		1
Child	II	2	Working/Playing	415	3	Normal	92.9	7	AZT-3TC-NVP	1	2	2	1	2	1	2	2	-1	3		Active	1	Active	0	NA	0	#REF!	#REF!	55.75			0	1
Child	II	2	Working/Playing	MISSING	4	Normal	-2.5	1	ABC-3TC-NVP	2	1	2	2	2	1	2	2	-1	3	0	Active	1	Active	0	NA	0	#REF!	#REF!	65.0357			0	1
Married	II	2	Working/Playing	91	1	Normal	23.1667	4	TDF-3TC-EFV	2	2	1	3	1	2	2	1	-1	3	0	Active	1	Active	0	NA	0	#REF!	#REF!	41.9643		0	0	1
Child	II	2	Working/Playing	MISSING	4	Normal	45.1333	7	AZT-3TC-EFV	1	2	2	1	1	2	2	1	0	2		Active	1	Active	0	NA	0	#REF!	#REF!	53.6786			1	1
Seperated/Divorced	II	2	Working/Playing	16	1	Normal	48.2	7	TDF-3TC-EFV	2	2	1	3	1	2	2	1	-1	3	0	Active	1	Active	0	NA	0	#REF!	#REF!	48.1429			0	1
Child	II	2	Working/Playing	MISSING	4	Normal	25.9667	5	ABC-3TC-EFV	2	1	2	2	1	2	2	1	-1	3	0	Active	1	Active	0	NA	0	#REF!	#REF!	41.9643		0	0	1
Child	II	2	Working/Playing	MISSING	4	Normal	35.6	6	ABC-3TC-NVP	2	1	2	2	2	1	2	2	-1	3	0	Active	1	Active	0	NA	0	#REF!	#REF!	50.2857			0	1
Married	II	2	Working/Playing	230	2	Normal	5.3	1	TDF-3TC-EFV	2	2	1	3	1	2	2	1	-1	3		LFTU	1	LFTU	0	NA	0	#REF!	#REF!	39.5357		0	0	1
Child	II	2	Working/Playing	885	5	Normal	103.6	7	AZT-3TC-EFV	1	2	2	1	1	2	2	1	0	2		Active	1	Active	0	NA	0	#REF!	#REF!	46.4643				1
Child	II	2	Working/Playing	779	5	Normal	94.8333	7	TDF-3TC-NVP	2	2	1	3	2	1	2	2	-1	3		Active	1	Active	0	NA	0	#REF!	#REF!	55.3929		1	0	1
Married	II	2	Working/Playing	412	3	Normal	17.2333	3	TDF-3TC-EFV	2	2	1	3	1	2	2	1	-1	3	0	Active	1	Active	0	NA	0	#REF!	#REF!	63.9286			0	1
Married	II	2	Working/Playing	917	5	Normal	-12.5667	1	TDF-3TC-EFV	2	2	1	3	1	2	2	1	-1	3	0	Active	1	Active	0	NA	0	#REF!	#REF!	69.4286		0	0	1
Seperated/Divorced	II	2	Working/Playing	504	5	Normal	1.4	1	TDF-3TC-EFV	2	2	1	3	1	2	2	1	-1	3	50	Active	1	Active	0	NA	0	#REF!	#REF!	5.92857			0	1
Widowed	II	2	Working/Playing	225	2	Normal	77.3	7	AZT-3TC-NVP	1	2	2	1	2	1	2	2	1	1	1	Active	1	Active	0	NA	0	#REF!	#REF!	50.2143			0	1
Child	II	2	Working/Playing	62	1	Normal	92.4333	7	ABC-3TC-NVP	2	1	2	2	2	1	2	2	-1	3		Active	1	Active	0	NA	0	#REF!	#REF!	54.9643				1
Child	II	2	Working/Playing	440	3	Normal	79.8333	7	ABC-3TC-NVP	2	1	2	2	2	1	2	2	-1	3		Active	1	Active	0	NA	0	#REF!	#REF!	55.0357			0	1
Child	II	2	Working/Playing	MISSING	4	Normal	36.4333	7	AZT-3TC-EFV	1	2	2	1	1	2	2	1	-1	3		Active	1	Active	0	NA	0	#REF!	#REF!	56.4643				1
Single	II	2	Working/Playing	MISSING	4	Normal	107.633	7	AZT-3TC-NVP	1	2	2	1	2	1	2	2	328228	1		Active	1	Active	0	NA	0	#REF!	#REF!	39.9643		2_1	1	1
Married	II	2	Working/Playing	MISSING	4	Normal	98.7333	7	AZT-3TC-NVP	1	2	2	1	2	1	2	2	-1	3		Active	1	Active	0	NA	0	#REF!	#REF!	45.25			0	1
Single	II	2	Working/Playing	MISSING	4	Normal	97.6	7	ABC-3TC-EFV	2	1	2	2	1	2	2	1	-1	3	398	Active	1	Active	0	NA	0	#REF!	#REF!	51.2143				1
Child	II	2	Working/Playing	198	1	Normal	75.6667	7	AZT-3TC-NVP	1	2	2	1	2	1	2	2	-1	3		Active	1	Active	0	NA	0	#REF!	#REF!	56.7143			0	1
Child	II	2	Working/Playing	MISSING	4	Normal	51.0667	7	AZT-3TC-NVP	1	2	2	1	2	1	2	2	-1	3		Active	1	Active	0	NA	0	#REF!	#REF!	33.8214			0	1
Child	II	2	Working/Playing	MISSING	4	Normal	34.1333	6	ABC-3TC-EFV	2	1	2	2	1	2	2	1	-1	3		LFTU	1	LFTU	0	NA	0	#REF!	#REF!	-14.3214		0	0	1
Child	II	2	Working/Playing	MISSING	4	Normal	58.2333	7	AZT-3TC-NVP	1	2	2	1	2	1	2	2	0	2	7680	Active	1	Active	0	NA	0	#REF!	#REF!	46.5357			0	1
Single	II	2	Working/Playing	51	1	Normal	139.7	7	D4T-3TC-NVP	2	2	2	4	2	1	2	2	3030	1	1	Active	1	Active	0	NA	0	#REF!	#REF!	55.3214			0	1
Child	II	2	Working/Playing	MISSING	4	Normal	89.1667	7	AZT-3TC-NVP	1	2	2	1	2	1	2	2	-1	3		Active	1	Active	0	NA	0	#REF!	#REF!	55.25			0	1
Married	II	2	Working/Playing	288	2	Normal	67.7667	7	TDF-3TC-NVP	2	2	1	3	2	1	2	2	64100	1	81100	Active	1	Active	0	NA	0	#REF!	#REF!	49.0714			0	1
Child	II	2	Working/Playing	MISSING	4	Normal	32.2	6	ABC-3TC-EFV	2	1	2	2	1	2	2	1	-1	3	45900	Active	1	Active	0	NA	0	#REF!	#REF!	44.0357		0	0	1
Married	II	2	Working/Playing	MISSING	4	Normal	36.6333	7	TDF-3TC-EFV	2	2	1	3	1	2	2	1	-1	3	0	Active	1	Active	0	NA	0	#REF!	#REF!	55.2857			0	1
Child	II	2	Working/Playing	MISSING	4	Normal	74.9333	7	TDF-3TC-LPV/r	2	2	1	3	2	2	1	3	-1	3		Active	1	Active	0	NA	0	#REF!	#REF!	39.9643				1
Child	II	2	Working/Playing	MISSING	4	Normal	35.5	6	ABC-3TC-EFV	2	1	2	2	1	2	2	1	1380	1	427	LFTU	1	LFTU	0	NA	0	#REF!	#REF!	41.9643		0	0	1
Single	I	1	Working/Playing	544	5	Normal	-4.8	1	TDF-3TC-EFV	2	2	1	3	1	2	2	1	-1	3	1	Active	2	Active	0	NA	0	#REF!	#REF!	58.5714			0	1
Single	II	2	Working/Playing	MISSING	4	Normal	19.6333	4	TDF-3TC-EFV	2	2	1	3	1	2	2	1	-1	3	0	Active	1	Active	0	NA	0	#REF!	#REF!	68.25			0	1
Child	II	2	Working/Playing	MISSING	4	Normal	10.5667	2	ABC-3TC-EFV	2	1	2	2	1	2	2	1	-1	3	0	Active	1	Active	0	NA	0	#REF!	#REF!	70.2143		0	0	1
Single	II	2	Working/Playing	MISSING	4	Normal	94.3	7	AZT-3TC-NVP	1	2	2	1	2	1	2	2	0	2		Active	1	Active	0	NA	0	#REF!	#REF!	53.2143				1
Child	II	2	Working/Playing	MISSING	4	Normal	5.16667	1	ABC-3TC-EFV	2	1	2	2	1	2	2	1	-1	3		Transferred_out	3	Transferred_out	0	NA	0	#REF!	#REF!	2.21429			0	1
Child	II	2	Working/Playing	MISSING	4	Normal	22.4667	4	AZT-3TC-EFV	1	2	2	1	1	2	2	1	-1	3	12800	Active	1	Active	0	NA	0	#REF!	#REF!	58.2143		0	0	1
Single	II	2	Working/Playing	386	3	Normal	19.5	4	TDF-3TC-EFV	2	2	1	3	1	2	2	1	-1	3	0	Active	1	Active	0	NA	0	#REF!	#REF!	52.3929			0	1
Seperated/Divorced	II	2	Working/Playing	508	5	Normal	15.4	3	TDF-3TC-EFV	2	2	1	3	1	2	2	1	-1	3	1	Active	1	Active	0	NA	0	#REF!	#REF!	51.3214			0	1
Child	II	2	Working/Playing	1364	5	Normal	52	7	ABC-3TC-EFV	2	1	2	2	1	2	2	1	-1	3	0	Active	1	Active	0	NA	0	#REF!	#REF!	54.2143			0	1
Seperated/Divorced	II	2	Working/Playing	275	2	Normal	48.6	7	AZT-3TC-EFV	1	2	2	1	1	2	2	1	1	1	1	Active	1	Active	1	21.4667	21.4667	#REF!	#REF!	23	PCD		0	1
Married	II	2	Working/Playing	MISSING	4	Normal	30.4667	6	TDF-3TC-EFV	2	2	1	3	1	2	2	1	-1	3		LFTU	1	LFTU	0	NA	0	#REF!	#REF!	-33.9643		0	0	1
Widowed	II	2	Working/Playing	283	2	Normal	21.1333	4	TDF-3TC-EFV	2	2	1	3	1	2	2	1	-1	3	0	Active	1	Active	0	NA	0	#REF!	#REF!	71.5357			0	1
Married	II	2	Working/Playing	553	5	Normal	5.13333	1	TDF-3TC-EFV	2	2	1	3	1	2	2	1	-1	3	50	Active	1	Active	0	NA	0	#REF!	#REF!	49.2857			0	1
Married	II	2	Working/Playing	MISSING	4	Normal	52.7333	7	TDF-3TC-EFV	2	2	1	3	1	2	2	1	-1	3		Active	1	Active	0	NA	0	#REF!	#REF!	50			0	1
Married	II	2	Working/Playing	240	2	Normal	35.3	6	TDF-3TC-EFV	2	2	1	3	1	2	2	1	0	2	0	Active	1	Active	0	NA	0	#REF!	#REF!	50.6071		0	0	1
Widowed	II	2	Working/Playing	MISSING	4	Normal	35.3333	6	TDF-3TC-NVP	2	2	1	3	2	1	2	2	-1	3	114	Active	1	Active	0	NA	0	#REF!	#REF!	39.7143			0	1
Child	I	1	Working/Playing	MISSING	4	SAM	92.1667	7	AZT-3TC-NVP	1	2	2	1	2	1	2	2	25266	1	5120	Active	1	Active	0	NA	0	#REF!	#REF!	55			0	1
Married	II	2	Working/Playing	111	1	Normal	75	7	AZT-3TC-EFV	1	2	2	1	1	2	2	1	1	1	1	Active	1	Active	0	NA	0	#REF!	#REF!	47.7143			0	1
Married	II	2	Working/Playing	MISSING	4	Normal	37.7333	7	TDF-3TC-EFV	2	2	1	3	1	2	2	1	0	2	70	Active	2	Active	0	NA	0	#REF!	#REF!	40.5		0	0	1
Married	II	2	Working/Playing	400	3	Normal	0.466667	1	TDF-3TC-EFV	2	2	1	3	1	2	2	1	-1	3		Active	3	Active	0	NA	0	#REF!	#REF!	11.75			1	1
Single	II	2	Working/Playing	254	2	Normal	59.4667	7	TDF-3TC-NVP	2	2	1	3	2	1	2	2	-1	3	0	Active	1	Active	0	NA	0	#REF!	#REF!	52.2857			0	1
Child	II	2	Working/Playing	MISSING	4	Normal	33.8333	6	AZT-3TC-EFV	1	2	2	1	1	2	2	1	-1	3	0	Active	1	Active	0	NA	0	#REF!	#REF!	70.3929			0	1
Married	II	2	Working/Playing	1137	5	Normal	64.7	7	TDF-3TC-EFV	2	2	1	3	1	2	2	1	-1	3	1	Active	2	Active	0	NA	0	#REF!	#REF!	49.5			0	1
Child	II	2	Working/Playing	MISSING	4	Normal	20.7	4	ABC-3TC-EFV	2	1	2	2	1	2	2	1	-1	3	939	Active	1	Active	0	NA	0	#REF!	#REF!	67.75		0	0	1
Married	II	2	Working/Playing	MISSING	4	Normal	-6.5	1	TDF-3TC-EFV	2	2	1	3	1	2	2	1	-1	3		Active	1	Active	0	NA	0	#REF!	#REF!	65.5714			0	1
Single	II	2	Working/Playing	1150	5	Normal	25.8333	5	TDF-3TC-EFV	2	2	1	3	1	2	2	1	-1	3	20	Active	1	Active	0	NA	0	#REF!	#REF!	71.5			0	1
Child	II	2	Working/Playing	1143	5	Normal	83.1	7	AZT-3TC-NVP	1	2	2	1	2	1	2	2	1	1	1	Active	1	Active	0	NA	0	#REF!	#REF!	54.75			0	1
Married	II	2	Working/Playing	390	3	Normal	9.33333	2	TDF-3TC-EFV	2	2	1	3	1	2	2	1	-1	3	56800	Transferred_out	1	Transferred_out	0	NA	0	#REF!	#REF!	21.0714			0	1
Married	II	2	Working/Playing	1136	5	Normal	59.5	7	TDF-3TC-EFV	2	2	1	3	1	2	2	1	-1	3	1	Active	2	Active	0	NA	0	#REF!	#REF!	52.75			0	1
Child	II	2	Working/Playing	960	5	Normal	38	7	ABC-3TC-EFV	2	1	2	2	1	2	2	1	4658	1	1660	Active	1	Active	0	NA	0	#REF!	#REF!	52.7857			0	1
Married	II	2	Working/Playing	MISSING	4	Overweight	28.9	5	TDF-3TC-EFV	2	2	1	3	1	2	2	1	-1	3		LFTU	1	LFTU	0	NA	0	#REF!	#REF!	1.96429		0	0	1
Widowed	II	2	Working/Playing	MISSING	4	Normal	140.467	7	TDF-3TC-LPV/r	2	2	1	3	2	2	1	3	1	1	1	LFTU	2	LFTU	0	NA	0	#REF!	#REF!	1.96429			0	1
Married	II	2	Working/Playing	286	2	Normal	47.7333	7	AZT-3TC-EFV	1	2	2	1	1	2	2	1	0	2	0	Active	1	Active	0	NA	0	#REF!	#REF!	60.4286			0	1
Child	II	2	Working/Playing	MISSING	4	Normal	96.6333	7	AZT-3TC-NVP	1	2	2	1	2	1	2	2	-1	3	115	Missed_appointment	1	Missed_appointment	0	NA	0	#REF!	#REF!	48.7143			0	1
Child	II	2	Working/Playing	2060	5	Normal	65.3333	7	AZT-3TC-NVP	1	2	2	1	2	1	2	2	54	1		Active	1	Active	0	NA	0	#REF!	#REF!	55.75		2	0	1
Married	II	2	Working/Playing	128	1	Normal	75.3333	7	AZT-3TC-NVP	1	2	2	1	2	1	2	2	23	1	220	Active	1	Active	0	NA	0	#REF!	#REF!	47.3214			0	1
Married	II	2	Working/Playing	439	3	Normal	29.5	5	TDF-3TC-EFV	2	2	1	3	1	2	2	1	-1	3	2010000	Active	1	Active	0	NA	0	#REF!	#REF!	58.0714		0	0	1
Child	II	2	Working/Playing	700	5	Normal	35.4667	6	ABC-3TC-EFV	2	1	2	2	1	2	2	1	-1	3		Active	1	Active	0	NA	0	#REF!	#REF!	55.75			0	1
Child	II	2	Working/Playing	MISSING	4	Normal	19.9333	4	ABC-3TC-EFV	2	1	2	2	1	2	2	1	-1	3	0	Active	1	Active	0	NA	0	#REF!	#REF!	69.4286			0	1
Child	II	2	Working/Playing	MISSING	4	Normal	52.9	7	AZT-3TC-EFV	1	2	2	1	1	2	2	1	-1	3	0	Active	1	Active	0	NA	0	#REF!	#REF!	45.25		2	0	1
Child	II	2	Working/Playing	MISSING	4	Normal	2.63333	1	AZT-3TC-NVP	1	2	2	1	2	1	2	2	-1	3	0	Active	1	Active	0	NA	0	#REF!	#REF!	55.2143			0	1
Married	II	2	Working/Playing	MISSING	4	Normal	31.2667	6	TDF-3TC-EFV	2	2	1	3	1	2	2	1	0	2	0	Transferred_out	1	Transferred_out	0	NA	0	#REF!	#REF!	29		0	0	1
Child	II	2	Working/Playing	549	5	Normal	83.4	7	ABC-3TC-NVP	2	1	2	2	2	1	2	2	0	2	0	Active	1	Active	0	NA	0	#REF!	#REF!	54.1786				1
Seperated/Divorced	III	3	Working/Playing	301	2	Normal	49.0667	7	TDF-3TC-EFV	2	2	1	3	1	2	2	1	1	1	1	Active	1	Active	0	NA	0	#REF!	#REF!	49.5			0	1
Child	II	2	Working/Playing	MISSING	4	Normal	18.4	4	TDF-3TC-EFV	2	2	1	3	1	2	2	1	-1	3		Active	1	Active	0	NA	0	#REF!	#REF!	66.0357			0	1
Married	II	2	Working/Playing	406	3	Normal	17.4	3	TDF-3TC-EFV	2	2	1	3	1	2	2	1	0	2	0	Active	1	Active	0	NA	0	#REF!	#REF!	14.1071			0	1
Child	II	2	Working/Playing	MISSING	4	Normal	18.6667	4	AZT-3TC-NVP	1	2	2	1	2	1	2	2	38000	1		Missed_appointment	1	Missed_appointment	0	NA	0	#REF!	#REF!	33.9286		0	0	1
Child	II	2	Working/Playing	302	2	Normal	50.4333	7	AZT-3TC-NVP	1	2	2	1	2	1	2	2	-1	3		Active	1	Active	0	NA	0	#REF!	#REF!	57.4643				1
Married	II	2	Working/Playing	60	1	Normal	125.033	7	TDF-3TC-EFV	2	2	1	3	1	2	2	1	-1	3	1	Active	1	Active	0	NA	0	#REF!	#REF!	50.5714			0	1
Widowed	II	2	Working/Playing	242	2	Normal	44.1333	7	TDF-3TC-EFV	2	2	1	3	1	2	2	1	-1	3	0	Active	1	Active	0	NA	0	#REF!	#REF!	65			0	1
Single	II	2	Working/Playing	MISSING	4	Normal	5.3	1	TDF-3TC-EFV	2	2	1	3	1	2	2	1	-1	3	148130	Dead	1	Dead	0	NA	0	#REF!	#REF!	48.25			0	2
Married	II	2	Working/Playing	MISSING	4	Normal	41.3667	7	TDF-3TC-EFV	2	2	1	3	1	2	2	1	261000	1	261000	Missed_appointment	1	Missed_appointment	0	NA	0	#REF!	#REF!	41.7143		0	0	1
Married	III	3	Working/Playing	166	1	Normal	42.2333	7	AZT-3TC-NVP	1	2	2	1	2	1	2	2	1	1	1	Active	1	Active	0	NA	0	#REF!	#REF!	55.1071			0	1
Married	II	2	Working/Playing	242	2	Normal	39.9333	7	TDF-3TC-EFV	2	2	1	3	1	2	2	1	-1	3	0	Active	1	Active	0	NA	0	#REF!	#REF!	69.5			0	1
Married	II	2	Working/Playing	MISSING	4	Normal	44.0667	7	TDF-3TC-EFV	2	2	1	3	1	2	2	1	0	2	0	Active	1	Active	0	NA	0	#REF!	#REF!	45		0	0	1
Seperated/Divorced	II	2	Working/Playing	820	5	Normal	5.83333	1	TDF-3TC-EFV	2	2	1	3	1	2	2	1	-1	3	1	Active	1	Active	0	NA	0	#REF!	#REF!	48.4286			0	1
Married	II	2	Working/Playing	458	3	Normal	36.1667	7	TDF-3TC-EFV	2	2	1	3	1	2	2	1	-1	3	1	Active	1	Active	0	NA	0	#REF!	#REF!	50.3214			0	1
Married	II	2	Working/Playing	218	2	Normal	-7.7	1	TDF-3TC-EFV	2	2	1	3	1	2	2	1	-1	3	0	Active	1	Active	0	NA	0	#REF!	#REF!	64.7857		0	0	1
Married	II	2	Working/Playing	343	2	Normal	29.3333	5	TDF-3TC-EFV	2	2	1	3	1	2	2	1	0	2	0	Active	1	Active	0	NA	0	#REF!	#REF!	4.82143		4	0	1
Single	II	2	Working/Playing	481	3	Normal	21.9333	4	TDF-3TC-EFV	2	2	1	3	1	2	2	1	-1	3		Active	1	Active	0	NA	0	#REF!	#REF!	55.5			0	1
Single	III	3	Working/Playing	132	1	Normal	119.3	7	D4T-3TC-EFV	2	2	2	4	1	2	2	1	1	1	1	Active	1	Active	0	NA	0	#REF!	#REF!	55.2143			0	1
Single	II	2	Working/Playing	461	3	Normal	52.5	7	TDF-3TC-EFV	2	2	1	3	1	2	2	1	1	1	1	Active	1	Active	0	NA	0	#REF!	#REF!	48.7143				1
Married	II	2	Working/Playing	306	2	Normal	10.7333	2	TDF-3TC-EFV	2	2	1	3	1	2	2	1	-1	3	0	Active	1	Active	0	NA	0	#REF!	#REF!	17			1	1
Child	II	2	Working/Playing	264	2	Normal	35.8667	6	AZT-3TC-NVP	1	2	2	1	2	1	2	2	152	1	50	Active	1	Active	0	NA	0	#REF!	#REF!	50.8929		4	0	1
Married	II	2	Working/Playing	MISSING	4	Normal	32.2333	6	TDF-3TC-NVP	2	2	1	3	2	1	2	2	-1	3	135	Missed_appointment	1	Missed_appointment	0	NA	0	#REF!	#REF!	26.75		0	0	1
Child	II	2	Working/Playing	265	2	Normal	75.6667	7	AZT-3TC-NVP	1	2	2	1	2	1	2	2	150	1	50	Active	1	Active	0	NA	0	#REF!	#REF!	49.2143		2_1	0	1
Married	II	2	Working/Playing	132	1	Normal	73.4333	7	AZT-3TC-EFV	1	2	2	1	1	2	2	1	-1	3	0	Active	1	Active	0	NA	0	#REF!	#REF!	67.75			0	1
Child	II	2	Working/Playing	125	1	Normal	38.3	7	TDF-3TC-EFV	2	2	1	3	1	2	2	1	0	2	0	Active	1	Active	0	NA	0	#REF!	#REF!	49.75		2_1	0	1
Married	II	2	Working/Playing	MISSING	4	Normal	53.8667	7	TDF-3TC-NVP	2	2	1	3	2	1	2	2	167	1	1070	Active	1	Active	0	NA	0	#REF!	#REF!	41.7143		0	0	1
Married	II	2	Working/Playing	20	1	Normal	72	7	TDF-3TC-EFV	2	2	1	3	1	2	2	1	0	2	0	Dead	1	Dead	0	NA	0	#REF!	#REF!	28.0714		2	0	1
Married	II	2	Working/Playing	MISSING	4	Normal	35.6333	6	TDF-3TC-EFV	2	2	1	3	1	2	2	1	127232	1		Missed_appointment	1	Missed_appointment	0	NA	0	#REF!	#REF!	16.0357		0	0	1
Single	II	2	Working/Playing	444	3	Normal	23.9333	4	TDF-3TC-EFV	2	2	1	3	1	2	2	1	1	1	1	Active	1	Active	0	NA	0	#REF!	#REF!	48.6786			0	1
Married	II	2	Working/Playing	108	1	Normal	73.8667	7	AZT-3TC-NVP	1	2	2	1	2	1	2	2	49	1	20	Active	1	Active	0	NA	0	#REF!	#REF!	47.1786		2_1	0	1
Single	II	2	Working/Playing	MISSING	4	Normal	98.4333	7	TDF-3TC-EFV	2	2	1	3	1	2	2	1	-1	3	0	Active	1	Active	0	NA	0	#REF!	#REF!	69.3929			0	1
Child	II	2	Working/Playing	265	2	Normal	-4.03333	1	AZT-3TC-NVP	1	2	2	1	2	1	2	2	0	2	0	Active	1	Active	0	NA	0	#REF!	#REF!	50.8571			0	1
Child	II	2	Working/Playing	235	2	Normal	80.1667	7	AZT-3TC-NVP	1	2	2	1	2	1	2	2	0	2	50	Active	1	Active	0	NA	0	#REF!	#REF!	52.3929		4	0	1
Single	II	2	Working/Playing	24	1	Normal	68.4667	7	AZT-3TC-NVP	1	2	2	1	2	1	2	2	-1	3	0	Transferred_out	1	Transferred_out	0	NA	0	#REF!	#REF!	51.5714		0	0	1
Child	II	2	Working/Playing	440	3	Overweight	22.1	4	TDF-3TC-EFV	2	2	1	3	1	2	2	1	0	2	0	Active	1	Active	0	NA	0	#REF!	#REF!	49.0357			0	1
Married	II	2	Working/Playing	440	3	Normal	22.1	4	TDF-3TC-EFV	2	2	1	3	1	2	2	1	0	2	0	Active	1	Active	0	NA	0	#REF!	#REF!	49.0357		2_1	0	1
Married	II	2	Working/Playing	127	1	Normal	77.4	7	AZT-3TC-NVP	1	2	2	1	2	1	2	2	0	2	0	Active	1	Active	0	NA	0	#REF!	#REF!	49.5714		2_1	0	1
Married	II	2	Working/Playing	110	1	Normal	96.8	7	TDF-3TC-NVP	2	2	1	3	2	1	2	2	228	1		Dead	1	Dead	0	NA	0	#REF!	#REF!	12.2857		0	0	1
Married	II	2	Working/Playing	112	1	Normal	75.9	7	TDF-3TC-EFV	2	2	1	3	1	2	2	1	145	1	50	Active	1	Active	0	NA	0	#REF!	#REF!	3.42857			0	1
Single	II	2	Working/Playing	55	1	Normal	-5.9	1	AZT-3TC-EFV	1	2	2	1	1	2	2	1	-1	3	0	Active	1	Active	0	NA	0	#REF!	#REF!	68.3571			0	1
Married	II	2	Working/Playing	39	1	Normal	65.8333	7	TDF-3TC-NVP	2	2	1	3	2	1	2	2	-1	3	50	Active	1	Active	0	NA	0	#REF!	#REF!	64.7857		0	0	1
Child	II	2	Working/Playing	194	1	Normal	40.6667	7	TDF-3TC-EFV	2	2	1	3	1	2	2	1	46000	1	10200	Active	1	Active	0	NA	0	#REF!	#REF!	57.2143		4	0	1
Widowed	II	2	Working/Playing	73	1	Normal	69.4667	7	TDF-3TC-EFV	2	2	1	3	1	2	2	1	1	1	1	Active	2	Active	0	NA	0	#REF!	#REF!	49.0357			0	1
Single	II	2	Working/Playing	207	2	Normal	78.2	7	AZT-3TC-NVP	1	2	2	1	2	1	2	2	80000	1		Dead	1	Dead	0	NA	0	#REF!	#REF!	9.5		0	0	1
Married	II	2	Working/Playing	136	1	Normal	64.3667	7	TDF-3TC-EFV	2	2	1	3	1	2	2	1	50	1	50	Active	1	Active	0	NA	0	#REF!	#REF!	50.3571		2_1	0	1
Child	II	2	Working/Playing	156	1	Normal	88.1333	7	AZT-3TC-NVP	1	2	2	1	2	1	2	2	125	1	90	Active	1	Active	0	NA	0	#REF!	#REF!	49.9643			0	1
Single	II	2	Working/Playing	141	1	Normal	41.9	7	TDF-3TC-EFV	2	2	1	3	1	2	2	1	-1	3	81000	Dead	1	Dead	0	NA	0	#REF!	#REF!	23.0714		0	0	1
Married	II	2	Working/Playing	593	5	Normal	49.1333	7	TDF-3TC-EFV	2	2	1	3	1	2	2	1	1	1	1	Active	1	Active	0	NA	0	#REF!	#REF!	48.3214			0	1
Single	II	2	Working/Playing	MISSING	4	Normal	22.8667	4	ABC-3TC-EFV	2	1	2	2	1	2	2	1	-1	3	0	Active	1	Active	0	NA	0	#REF!	#REF!	69.5			0	1
Married	II	2	Working/Playing	115	1	Normal	87.3333	7	TDF-3TC-NVP	2	2	1	3	2	1	2	2	19100	1	17164	Active	1	Active	0	NA	0	#REF!	#REF!	3.60714			0	1
Married	II	2	Working/Playing	291	2	Normal	31.5	6	TDF-3TC-EFV	2	2	1	3	1	2	2	1	1	1	1	Dead	1	Dead	0	NA	0	#REF!	#REF!	29.5714			0	1
Single	II	2	Working/Playing	634	5	Normal	72	7	AZT-3TC-EFV	1	2	2	1	1	2	2	1	-1	3	0	Active	1	Active	0	NA	0	#REF!	#REF!	45.5357		0	0	1
Married	II	2	Working/Playing	447	3	Normal	41.5333	7	TDF-3TC-EFV	2	2	1	3	1	2	2	1	89	1	1	Active	1	Active	0	NA	0	#REF!	#REF!	47.4643			0	1
Married	II	2	Working/Playing	265	2	Normal	73.5	7	AZT-3TC-NVP	1	2	2	1	2	1	2	2	-1	3		Dead	1	Dead	0	NA	0	#REF!	#REF!	25.3929			0	1
Married	II	2	Working/Playing	240	2	Normal	123.667	7	AZT-3TC-NVP	1	2	2	1	2	1	2	2	-1	3	61	Active	1	Active	0	NA	0	#REF!	#REF!	53.1786		0	0	1
Child	III	3	Working/Playing	0	1	Normal	58.9	7	AZT-3TC-NVP	1	2	2	1	2	1	2	2	60312	1	15000	Active	1	Active	0	NA	0	#REF!	#REF!	57.5714			0	1
Seperated/Divorced	II	2	Working/Playing	337	2	Normal	60.8333	7	TDF-3TC-NVP	2	2	1	3	2	1	2	2	1	1	50	Active	1	Active	0	NA	0	#REF!	#REF!	46.5			1	1
Child	II	2	Working/Playing	265	2	Normal	84.3667	7	AZT-3TC-NVP	1	2	2	1	2	1	2	2	0	2	0	Active	1	Active	0	NA	0	#REF!	#REF!	49.0714			0	1
Married	II	2	Working/Playing	334	2	Normal	44.4	7	TDF-3TC-EFV	2	2	1	3	1	2	2	1	-1	3	0	Active	1	Active	0	NA	0	#REF!	#REF!	25.0714			0	1
Married	II	2	Working/Playing	155	1	Normal	60.2333	7	TDF-3TC-EFV	2	2	1	3	1	2	2	1	0	2	0	Active	1	Active	0	NA	0	#REF!	#REF!	50.1429			0	1
Single	II	2	Working/Playing	209	2	Normal	15.7	3	TDF-3TC-EFV	2	2	1	3	1	2	2	1	1	1	50	Active	1	Active	0	NA	0	#REF!	#REF!	47.8571			0	1
Child	II	2	Working/Playing	582	5	Normal	29.0667	5	ABC-3TC-EFV	2	1	2	2	1	2	2	1	1	1	1	Active	1	Active	0	NA	0	#REF!	#REF!	57.9286			0	1
Child	II	2	Working/Playing	62	1	Normal	66.0333	7	AZT-3TC-NVP	1	2	2	1	2	1	2	2	1	1	1	Active	1	Active	0	NA	0	#REF!	#REF!	48.9286			0	1
Child	II	2	Working/Playing	0	1	Normal	65.7667	7	TDF-3TC-EFV	2	2	1	3	1	2	2	1	1	1	50	Active	1	Active	0	NA	0	#REF!	#REF!	49.5			0	1
Single	III	3	Working/Playing	226	2	Normal	135.167	7	D4T-3TC-EFV	2	2	2	4	1	2	2	1	1	1	20	Active	1	Active	0	NA	0	#REF!	#REF!	55.7143			0	1
Seperated/Divorced	III	3	Working/Playing	420	3	Normal	121.333	7	AZT-3TC-NVP	1	2	2	1	2	1	2	2	1	1	1	Active	1	Active	0	NA	0	#REF!	#REF!	57.3214			0	1
Child	II	2	Working/Playing	505	5	Normal	60.2	7	ABC-3TC-NVP	2	1	2	2	2	1	2	2	117000	1	72	Active	1	Active	0	NA	0	#REF!	#REF!	52.5714			0	1
Seperated/Divorced	II	2	Working/Playing	581	5	Normal	49.2333	7	TDF-3TC-EFV	2	2	1	3	1	2	2	1	1	1	1	Active	1	Active	0	NA	0	#REF!	#REF!	51.4286			0	1
Married	II	2	Working/Playing	169	1	Normal	89.6	7	AZT-3TC-EFV	1	2	2	1	1	2	2	1	81950	1	98	Active	1	Active	0	NA	0	#REF!	#REF!	64.0714			0	1
Child	III	3	Working/Playing	700	5	Normal	101.567	7	D4T-3TC-NVP	2	2	2	4	2	1	2	2	1002	1	10962	Active	1	Active	0	NA	0	#REF!	#REF!	57.25			0	1
Widowed	II	2	Working/Playing	47	1	Normal	136.5	7	AZT-3TC-NVP	1	2	2	1	2	1	2	2	44842	1	882	Active	1	Active	0	NA	0	#REF!	#REF!	57.3214			0	1
Child	III	3	Working/Playing	55	1	Normal	105	7	D4T-3TC-NVP	2	2	2	4	2	1	2	2	2622	1	6566	Active	1	Active	0	NA	0	#REF!	#REF!	56.0714			0	1
Married	II	2	Working/Playing	354	3	Normal	64.7667	7	TDF-3TC-EFV	2	2	1	3	1	2	2	1	20	1	1	Active	1	Active	0	NA	0	#REF!	#REF!	49.4286				1
Child	II	2	Working/Playing	341	2	Normal	27.9	5	ABC-3TC-EFV	2	1	2	2	1	2	2	1	9586	1	1	Active	1	Active	0	NA	0	#REF!	#REF!	60.9286			0	1
Married	II	2	Working/Playing	790	5	Normal	137.867	7	AZT-3TC-NVP	1	2	2	1	2	1	2	2	-1	3	2160	Transferred_out	1	Transferred_out	0	NA	0	#REF!	#REF!	32.2857			0	1
Married	II	2	Working/Playing	110	1	Normal	62.3	7	TDF-3TC-NVP	2	2	1	3	2	1	2	2	1	1	1	Missed_appointment	1	Missed_appointment	0	NA	0	#REF!	#REF!	50.9286			0	1
Child	II	2	Working/Playing	265	2	Normal	36.5333	7	AZT-3TC-NVP	1	2	2	1	2	1	2	2	0	2	0	Active	1	Active	0	NA	0	#REF!	#REF!	50.1429			0	1
Married	II	2	Working/Playing	318	2	Normal	48	7	AZT-3TC-NVP	1	2	2	1	2	1	2	2	0	2	0	Active	1	Active	0	NA	0	#REF!	#REF!	8.10714			0	1
Married	II	2	Working/Playing	193	1	Normal	118.233	7	AZT-3TC-EFV	1	2	2	1	1	2	2	1	-1	3	0	Dead	1	Dead	0	NA	0	#REF!	#REF!	23.6429		0	0	1
Seperated/Divorced	I	1	Working/Playing	288	2	Normal	1.96667	1	TDF-3TC-NVP	2	2	1	3	2	1	2	2	0	2	1	Active	1	Active	0	NA	0	#REF!	#REF!	49.5			0	1
Seperated/Divorced	II	2	Working/Playing	322	2	Normal	9	2	TDF-3TC-EFV	2	2	1	3	1	2	2	1	-1	3	1	Active	1	Active	0	NA	0	#REF!	#REF!	48.4286			0	1
Child	II	2	Working/Playing	MISSING	4	Normal	49.5333	7	TDF-3TC-NVP	2	2	1	3	2	1	2	2	-1	3		Active	1	Active	0	NA	0	#REF!	#REF!	56.1786				1
Child	II	2	Working/Playing	1065	5	Normal	107.133	7	AZT-3TC-NVP	1	2	2	1	2	1	2	2	359312	1	90	Active	1	Active	0	NA	0	#REF!	#REF!	51.75		1	0	1
Child	II	2	Working/Playing	224	2	Normal	68.1	7	TDF-3TC-EFV	2	2	1	3	1	2	2	1	-1	3		LFTU	1	LFTU	0	NA	0	#REF!	#REF!	55.25				1
Single	II	2	Working/Playing	MISSING	4	Normal	47.9333	7	AZT-3TC-NVP	1	2	2	1	2	1	2	2	-1	3	0	Active	1	Active	0	NA	0	#REF!	#REF!	44.0357		0	0	1
Single	II	2	Working/Playing	580	5	Normal	81.6	7	AZT-3TC-EFV	1	2	2	1	1	2	2	1	0	2	0	Active	1	Active	0	NA	0	#REF!	#REF!	2.39286			0	1
Seperated/Divorced	II	2	Working/Playing	MISSING	4	Normal	120.067	7	AZT-3TC-NVP	1	2	2	1	2	1	2	2	1	1	1	Active	1	Active	0	NA	0	#REF!	#REF!	56.0714			0	1
Seperated/Divorced	II	2	Working/Playing	992	5	Normal	64.1667	7	AZT-3TC-NVP	1	2	2	1	2	1	2	2	-1	3	1	Active	1	Active	0	NA	0	#REF!	#REF!	49.1786			0	1
Child	II	2	Working/Playing	778	5	Normal	38.4	7	ABC-3TC-EFV	2	1	2	2	1	2	2	1	2488	1	3000	Active	1	Active	0	NA	0	#REF!	#REF!	47.5357			0	1
Single	II	2	Working/Playing	250	2	Normal	41.5333	7	AZT-3TC-NVP	1	2	2	1	2	1	2	2	-1	3	56	Active	1	Active	0	NA	0	#REF!	#REF!	46.6786		0	0	1
Married	II	2	Working/Playing	143	1	Normal	94.8333	7	AZT-3TC-NVP	1	2	2	1	2	1	2	2	0	2	0	Active	1	Active	0	NA	0	#REF!	#REF!	47.5357			0	1
Married	II	2	Working/Playing	985	5	Normal	31.3	6	TDF-3TC-EFV	2	2	1	3	1	2	2	1	-1	3	1	Active	1	Active	0	NA	0	#REF!	#REF!	55.4286			0	1
Child	II	2	Working/Playing	266	2	Normal	54.1	7	AZT-3TC-NVP	1	2	2	1	2	1	2	2	0	2	0	Active	1	Active	0	NA	0	#REF!	#REF!	52.3214			0	1
Single	II	2	Working/Playing	784	5	Normal	23.0333	4	ABC-3TC-EFV	2	1	2	2	1	2	2	1	-1	3	50	Active	1	Active	0	NA	0	#REF!	#REF!	64.5		0	0	1
Child	II	2	Working/Playing	1151	5	Normal	89.6667	7	AZT-3TC-NVP	1	2	2	1	2	1	2	2	-1	3	7500	Active	1	Active	0	NA	0	#REF!	#REF!	53.6786				1
Seperated/Divorced	I	1	Working/Playing	333	2	Normal	60.9667	7	TDF-3TC-NVP	2	2	1	3	2	1	2	2	1	1	1	Active	1	Active	0	NA	0	#REF!	#REF!	49.5				1
Widowed	III	3	Working/Playing	284	2	Normal	53.9667	7	TDF-3TC-NVP	2	2	1	3	2	1	2	2	1	1	1	Active	1	Active	0	NA	0	#REF!	#REF!	60.75			0	1
Married	II	2	Working/Playing	585	5	Normal	61.1333	7	TDF-3TC-EFV	2	2	1	3	1	2	2	1	1	1	50	Active	1	Active	0	NA	0	#REF!	#REF!	49.5714			1	1
Married	II	2	Working/Playing	32	1	Normal	89.9	7	AZT-3TC-EFV	1	2	2	1	1	2	2	1	26906	1	1269	Active	1	Active	0	NA	0	#REF!	#REF!	11.3214			0	1
Single	II	2	Working/Playing	209	2	Normal	58.0667	7	TDF-3TC-DTG	2	2	1	3	2	2	2	4	2060	1	2060	Transferred_out	1	Transferred_out	0	NA	0	#REF!	#REF!	53.2143		0	0	1
Married	I	1	Working/Playing	113	1	Normal	61.3667	7	TDF-3TC-EFV	2	2	1	3	1	2	2	1	1	1	1	Active	1	Active	0	NA	0	#REF!	#REF!	48.6786			0	1
Seperated/Divorced	II	2	Working/Playing	496	3	Normal	15.0333	3	TDF-3TC-EFV	2	2	1	3	1	2	2	1	1	1	1	Active	1	Active	0	NA	0	#REF!	#REF!	63.4643			0	1
Single	II	2	Working/Playing	290	2	Normal	14.3	3	TDF-3TC-EFV	2	2	1	3	1	2	2	1	-1	3	0	Active	1	Active	0	NA	0	#REF!	#REF!	44.7143		2_1	0	1
Single	II	2	Working/Playing	256	2	Normal	-9.46667	1	AZT-3TC-NVP	1	2	2	1	2	1	2	2	0	2	0	Active	1	Active	0	NA	0	#REF!	#REF!	13.5357			0	1
Child	II	2	Working/Playing	MISSING	4	Normal	49.5	7	ABC-3TC-EFV	2	1	2	2	1	2	2	1	-1	3	0	Active	1	Active	0	NA	0	#REF!	#REF!	39.9286			0	1
Widowed	III	3	Working/Playing	300	2	Normal	122.033	7	AZT-3TC-EFV	1	2	2	1	1	2	2	1	1	1	1	Active	1	Active	0	NA	0	#REF!	#REF!	41.25			1	1
Married	II	2	Working/Playing	312	2	Normal	53.1	7	TDF-3TC-EFV	2	2	1	3	1	2	2	1	8978	1	3420	Active	2	Active	0	NA	0	#REF!	#REF!	48.7857			0	1
Single	II	2	Working/Playing	MISSING	4	Normal	35.7333	6	TDF-3TC-EFV	2	2	1	3	1	2	2	1	-1	3	1290	Active	1	Active	0	NA	0	#REF!	#REF!	39.5		0	0	1
Child	II	2	Working/Playing	235	2	Normal	54.9333	7	AZT-3TC-NVP	1	2	2	1	2	1	2	2	0	2	0	Active	1	Active	0	NA	0	#REF!	#REF!	53.4286			0	1
Child	II	2	Working/Playing	MISSING	4	Normal	74.0333	7	AZT-3TC-NVP	1	2	2	1	2	1	2	2	-1	3		Active	1	Active	0	NA	0	#REF!	#REF!	67.25			0	1
Single	II	2	Working/Playing	0	1	Normal	49.8667	7	TDF-3TC-NVP	2	2	1	3	2	1	2	2	1	1	1	Active	2	Active	0	NA	0	#REF!	#REF!	52.1786			0	1
Child	II	2	Working/Playing	MISSING	4	Normal	27.6	5	AZT-3TC-NVP	1	2	2	1	2	1	2	2	-1	3		Active	1	Active	0	NA	0	#REF!	#REF!	66.5357			0	1
Child	II	2	Working/Playing	337	2	Normal	59.7333	7	AZT-3TC-NVP	1	2	2	1	2	1	2	2	1	1	1	Active	1	Active	0	NA	0	#REF!	#REF!	48.0714			0	1
Single	II	2	Working/Playing	790	5	Normal	80.6	7	AZT-3TC-NVP	1	2	2	1	2	1	2	2	-1	3	0	Active	1	Active	0	NA	0	#REF!	#REF!	66.2143			0	1
Married	II	2	Working/Playing	270	2	Overweight	38.3333	7	TDF-3TC-EFV	2	2	1	3	1	2	2	1	-1	3	0	Active	1	Active	0	NA	0	#REF!	#REF!	44.7143		2	0	1
Married	II	2	Working/Playing	206	2	Normal	133.267	7	D4T-3TC-EFV	2	2	2	4	1	2	2	1	-1	3	50	Dead	1	Dead	0	NA	0	#REF!	#REF!	19.2857		0	0	1
Child	III	3	Working/Playing	544	5	Normal	118.567	7	AZT-3TC-NVP	1	2	2	1	2	1	2	2	84254	1	608000	Active	2	Active	1	20.0667	20.0667	2019-04-25	#REF!	24.61	EPTB		0	1
Child	II	2	Working/Playing	1192	5	Normal	90	7	AZT-3TC-NVP	1	2	2	1	2	1	2	2	90	1	0	Active	1	Active	0	NA	0	#REF!	#REF!	48.5			0	1
Married	II	2	Working/Playing	580	5	Normal	60.8333	7	TDF-3TC-EFV	2	2	1	3	1	2	2	1	1	1	1	Active	2	Active	0	NA	0	#REF!	#REF!	40				1
Single	II	2	Working/Playing	MISSING	4	Normal	51.8	7	AZT-3TC-EFV	1	2	2	1	1	2	2	1	9666	1	0	Active	1	Active	0	NA	0	#REF!	#REF!	53.2143		1	0	1
Child	II	2	Working/Playing	553	5	Normal	37.6667	7	AZT-3TC-EFV	1	2	2	1	1	2	2	1	0	2	0	Active	1	Active	0	NA	0	#REF!	#REF!	48.8214			0	1
Married	II	2	Working/Playing	52	1	Normal	95.5667	7	AZT-3TC-NVP	1	2	2	1	2	1	2	2	0	2	0	Active	1	Active	0	NA	0	#REF!	#REF!	53.1786		0	0	1
Married	II	2	Working/Playing	395	3	Normal	34.8667	6	TDF-3TC-EFV	2	2	1	3	1	2	2	1	0	2	0	Active	1	Active	0	NA	0	#REF!	#REF!	28				1
Married	I	1	Working/Playing	MISSING	4	Normal	28	5	TDF-3TC-EFV	2	2	1	3	1	2	2	1	293	1	0	Transferred_out	1	Transferred_out	0	NA	0	#REF!	#REF!	40.3214			0	1
Seperated/Divorced	II	2	Working/Playing	406	3	Normal	58.8	7	TDF-3TC-EFV	2	2	1	3	1	2	2	1	1	1	1	Transferred_out	1	Transferred_out	0	NA	0	#REF!	#REF!	39.9643				1
Single	II	2	Working/Playing	MISSING	4	Normal	51.5333	7	AZT-3TC-EFV	1	2	2	1	1	2	2	1	0	2		Active	1	Active	0	NA	0	#REF!	#REF!	57.7143			0	1
Child	II	2	Working/Playing	55	1	Normal	95.4667	7	AZT-3TC-NVP	1	2	2	1	2	1	2	2	0	2	0	Active	1	Active	0	NA	0	#REF!	#REF!	50.0714			0	1
Seperated/Divorced	II	2	Working/Playing	1038	5	Normal	3.26667	1	TDF-3TC-EFV	2	2	1	3	1	2	2	1	-1	3	1	Active	1	Active	0	NA	0	#REF!	#REF!	42.5357				1
Married	I	1	Working/Playing	275	2	Normal	77.7667	7	AZT-3TC-EFV	1	2	2	1	1	2	2	1	0	2	0	Active	1	Active	0	NA	0	#REF!	#REF!	47.3214		1	0	1
Single	II	2	Working/Playing	122	1	Normal	99.1	7	TDF-3TC-NVP	2	2	1	3	2	1	2	2	-1	3	1	Active	1	Active	0	NA	0	#REF!	#REF!	51.4643			0	1
Child	II	2	Working/Playing	1296	5	Normal	96	7	AZT-3TC-NVP	1	2	2	1	2	1	2	2	0	2	0	Active	1	Active	0	NA	0	#REF!	#REF!	56.4643				1
Child	II	2	Working/Playing	MISSING	4	Normal	85.9	7	AZT-3TC-NVP	1	2	2	1	2	1	2	2	-1	3	0	Active	1	Active	0	NA	0	#REF!	#REF!	50.5714			1	1
Single	II	2	Working/Playing	944	5	Normal	3.26667	1	TDF-3TC-EFV	2	2	1	3	1	2	2	1	20	1	1	Active	1	Active	0	NA	0	#REF!	#REF!	55.25		2_1	0	1
Single	II	2	Working/Playing	1089	5	Normal	22.8333	4	TDF-3TC-EFV	2	2	1	3	1	2	2	1	-1	3	1900	Active	1	Active	0	NA	0	#REF!	#REF!	23.0714				1
Child	I	1	Working/Playing	MISSING	4	Normal	0	1	TDF-3TC-EFV	2	2	1	3	1	2	2	1	-1	3		LFTU	1	LFTU	0	NA	0	#REF!	#REF!	51.75			0	1
Child	III	3	Working/Playing	601	5	Normal	77.1667	7	AZT-3TC-NVP	1	2	2	1	2	1	2	2	-1	3		Active	1	Active	0	NA	0	#REF!	#REF!	53.3214		1	0	1
Child	II	2	Working/Playing	991	5	Normal	64.3667	7	AZT-3TC-NVP	1	2	2	1	2	1	2	2	30	1	98	Active	1	Active	0	NA	0	#REF!	#REF!	48.4286			0	1
Married	II	2	Working/Playing	688	5	Normal	36.4333	7	AZT-3TC-NVP	1	2	2	1	2	1	2	2	-1	3	1	Active	1	Active	0	NA	0	#REF!	#REF!	50.3214			0	1
Single	II	2	Working/Playing	199	1	Normal	87.1333	7	AZT-3TC-NVP	1	2	2	1	2	1	2	2	75	1	0	Active	1	Active	0	NA	0	#REF!	#REF!	18.4643				1
Seperated/Divorced	I	1	Working/Playing	MISSING	4	Normal	7.23333	2	TDF-3TC-EFV	2	2	1	3	1	2	2	1	-1	3	0	Transferred_out	1	Transferred_out	0	NA	0	#REF!	#REF!	44.9643		5	0	1
Single	II	2	Working/Playing	994	5	Normal	51.2	7	AZT-3TC-NVP	1	2	2	1	2	1	2	2	1	1	1	Active	1	Active	0	NA	0	#REF!	#REF!	25.7857				1
Married	IV	4	Working/Playing	241	2	Normal	47.3667	7	TDF-3TC-EFV	2	2	1	3	1	2	2	1	4269	1	0	Dead	1	Dead	0	NA	0	#REF!	#REF!	50.0714			0	1
Seperated/Divorced	II	2	Working/Playing	342	2	Normal	48.2	7	TDF-3TC-EFV	2	2	1	3	1	2	2	1	1	1	1	Active	1	Active	0	NA	0	#REF!	#REF!	53		2	0	1
Single	II	2	Working/Playing	200	2	Normal	98.8667	7	AZT-3TC-NVP	1	2	2	1	2	1	2	2	-1	3	108	Active	1	Active	0	NA	0	#REF!	#REF!	48.3214			0	1
Married	II	2	Working/Playing	532	5	Normal	16.5667	3	TDF-3TC-EFV	2	2	1	3	1	2	2	1	1	1	1	Active	1	Active	0	NA	0	#REF!	#REF!	0				1
Married	I	1	Working/Playing	145	1	Normal	7.76667	2	TDF-3TC-EFV	2	2	1	3	1	2	2	1	384	1		Transferred_out	1	Transferred_out	0	NA	0	#REF!	#REF!	49.75			0	1
Seperated/Divorced	II	2	Working/Playing	256	2	Normal	53.6	7	TDF-3TC-EFV	2	2	1	3	1	2	2	1	1	1	1	Active	1	Active	0	NA	0	#REF!	#REF!	26.1071			1	1
Child	II	2	Working/Playing	MISSING	4	Normal	86.9333	7	AZT-3TC-NVP	1	2	2	1	2	1	2	2	-1	3	4160	Transferred_out	1	Transferred_out	0	NA	0	#REF!	#REF!	40.7857				1
Single	IV	4	Working/Playing	MISSING	4	Normal	110.167	7	AZT-3TC-NVP	1	2	2	1	2	1	2	2	0	2	0	Active	1	Active	0	NA	0	#REF!	#REF!	52.8571		2	1	1
Married	II	2	Working/Playing	581	5	Normal	40.1333	7	TDF-3TC-EFV	2	2	1	3	1	2	2	1	-1	3	0	Active	1	Active	0	NA	0	#REF!	#REF!	57.0357				1
Single	II	2	Working/Playing	778	5	Normal	35.9333	6	ABC-3TC-EFV	2	1	2	2	1	2	2	1	-1	3	0	Active	1	Active	0	NA	0	#REF!	#REF!	64.75			0	1
Married	II	2	Working/Playing	438	3	Normal	23.2667	4	TDF-3TC-EFV	2	2	1	3	1	2	2	1	-1	3	85	Active	2	Active	0	NA	0	#REF!	#REF!	20.5				1
Child	I	1	Working/Playing	MISSING	4	Normal	0.466667	1	ABC-3TC-EFV	2	1	2	2	1	2	2	1	-1	3	0	LFTU	1	LFTU	0	NA	0	#REF!	#REF!	49.5714			0	1
Single	II	2	Working/Playing	418	3	Normal	49	7	TDF-3TC-EFV	2	2	1	3	1	2	2	1	1	1	1	Active	1	Active	0	NA	0	#REF!	#REF!	63.4286			0	1
Single	I	1	Working/Playing	653	5	Normal	94.0667	7	AZT-3TC-EFV	1	2	2	1	1	2	2	1	-1	3		Active	1	Active	0	NA	0	#REF!	#REF!	38.25				1
Single	I	1	Working/Playing	MISSING	4	Normal	0.466667	1	ABC-3TC-EFV	2	1	2	2	1	2	2	1	0	2		Transferred_out	1	Transferred_out	0	NA	0	#REF!	#REF!	56.7143				1
Married	III	3	Working/Playing	MISSING	4	Normal	74.7333	7	AZT-3TC-NVP	1	2	2	1	2	1	2	2	0	2	50	Active	1	Active	0	NA	0	#REF!	#REF!	50.5			0	1
Married	II	2	Working/Playing	233	2	Normal	55.6	7	TDF-3TC-EFV	2	2	1	3	1	2	2	1	1	1	1	Active	1	Active	0	NA	0	#REF!	#REF!	62.0357		2	0	1
Seperated/Divorced	II	2	Working/Playing	488	3	Normal	3.5	1	AZT-3TC-EFV	1	2	2	1	1	2	2	1	0	2	20	Active	1	Active	0	NA	0	#REF!	#REF!	51.3214		1	0	1
Child	II	2	Working/Playing	954	5	Normal	83.6667	7	AZT-3TC-NVP	1	2	2	1	2	1	2	2	10978	1	193	Active	1	Active	0	NA	0	#REF!	#REF!	40.9643				1
Married	III	3	Working/Playing	291	2	Normal	89.2333	7	TDF-3TC-EFV	2	2	1	3	1	2	2	1	0	2	0	Active	1	Active	0	NA	0	#REF!	#REF!	50.5357			0	1
Married	II	2	Working/Playing	16	1	Normal	64.1667	7	TDF-3TC-EFV	2	2	1	3	1	2	2	1	-1	3	50	Active	1	Active	0	NA	0	#REF!	#REF!	43.2857				1
Married	II	2	Working/Playing	82	1	Normal	130.9	7	AZT-3TC-NVP	1	2	2	1	2	1	2	2	71	1	50	Active	1	Active	0	NA	0	#REF!	#REF!	43			0	2
Child	II	2	Working/Playing	MISSING	4	Normal	103.867	7	AZT-3TC-NVP	1	2	2	1	2	1	2	2	2910	1	1	Active	1	Active	0	NA	0	#REF!	#REF!	53.5357				1
Child	II	2	Working/Playing	MISSING	4	Normal	64	7	ABC-3TC-NVP	2	1	2	2	2	1	2	2	4378	1	4368	Active	1	Active	0	NA	0	#REF!	#REF!	51			0	1
Single	II	2	Working/Playing	256	2	Normal	42.6333	7	TDF-3TC-EFV	2	2	1	3	1	2	2	1	103	1	0	Active	1	Active	0	NA	0	#REF!	#REF!	43.0714				1
Seperated/Divorced	II	2	Working/Playing	MISSING	4	Normal	68.2667	7	AZT-3TC-EFV	1	2	2	1	1	2	2	1	-1	3		Active	1	Active	0	NA	0	#REF!	#REF!	46.1786			0	1
Married	II	2	Working/Playing	268	2	Normal	69.1667	7	TDF-3TC-NVP	2	2	1	3	2	1	2	2	0	2	0	Active	1	Active	0	NA	0	#REF!	#REF!	52.7857			0	1
Child	II	2	Working/Playing	MISSING	4	Normal	38.6333	7	AZT-3TC-NVP	1	2	2	1	2	1	2	2	-1	3		Active	1	Active	0	NA	0	#REF!	#REF!	45.3929				1
Seperated/Divorced	II	2	Working/Playing	2	1	Normal	47.6667	7	TDF-3TC-NVP	2	2	1	3	2	1	2	2	0	2	0	Active	1	Active	0	NA	0	#REF!	#REF!	45.25			0	1
Child	II	2	Working/Playing	MISSING	4	Normal	119	7	AZT-3TC-NVP	1	2	2	1	2	1	2	2	-1	3	0	Active	1	Active	0	NA	0	#REF!	#REF!	57.5		2_1	0	1
Married	II	2	Working/Playing	289	2	Normal	57.4333	7	TDF-3TC-EFV	2	2	1	3	1	2	2	1	20	1	50	Active	1	Active	0	NA	0	#REF!	#REF!	56.1786				1
Child	II	2	Working/Playing	MISSING	4	Normal	62.1333	7	TDF-3TC-NVP	2	2	1	3	2	1	2	2	-1	3		Active	1	Active	0	NA	0	#REF!	#REF!	49.2143			0	1
Child	II	2	Working/Playing	368	3	Normal	79.3	7	AZT-3TC-NVP	1	2	2	1	2	1	2	2	148999	1	79	Active	1	Active	0	NA	0	#REF!	#REF!	49.0357			0	1
Child	II	2	Working/Playing	814	5	Normal	41.6	7	AZT-3TC-NVP	1	2	2	1	2	1	2	2	-1	3	0	Active	1	Active	0	NA	0	#REF!	#REF!	41.7143				1
Single	IV	4	Working/Playing	30	1	Normal	78.6333	7	TDF-3TC-NVP	2	2	1	3	2	1	2	2	-1	3	73700	Active	1	Active	0	NA	0	#REF!	#REF!	55.2143			0	1
Child	II	2	Working/Playing	MISSING	4	Normal	54.0667	7	TDF-3TC-NVP	2	2	1	3	2	1	2	2	-1	3	0	Active	1	Active	0	NA	0	#REF!	#REF!	56.4643				1
Single	II	2	Working/Playing	MISSING	4	Normal	62.1	7	AZT-3TC-EFV	1	2	2	1	1	2	2	1	0	2		Active	1	Active	0	NA	0	#REF!	#REF!	41.25				1
Married	II	2	Working/Playing	319	2	Normal	70.8	7	TDF-3TC-NVP	2	2	1	3	2	1	2	2	920	1	110	Active	1	Active	0	NA	0	#REF!	#REF!	56.4286				1
Child	II	2	Working/Playing	MISSING	4	Normal	76.3667	7	AZT-3TC-NVP	1	2	2	1	2	1	2	2	-1	3		Active	1	Active	0	NA	0	#REF!	#REF!	48.0357			0	1
Seperated/Divorced	II	2	Working/Playing	231	2	Normal	55.8667	7	TDF-3TC-EFV	2	2	1	3	1	2	2	1	1	1	1	Active	1	Active	0	NA	0	#REF!	#REF!	40.9643				1
Married	II	2	Working/Playing	MISSING	4	Normal	0	1	TDF-3TC-EFV	2	2	1	3	1	2	2	1	-1	3	219000	Active	1	Active	0	NA	0	#REF!	#REF!	51.3214			0	1
Child	II	2	Working/Playing	776	5	MAM	90.4333	7	AZT-3TC-NVP	1	2	2	1	2	1	2	2	1	1	1	Active	1	Active	0	NA	0	#REF!	#REF!	56.4643			0	1
Child	II	2	Working/Playing	265	2	Normal	62.5	7	TDF-3TC-ATV/r	2	2	1	3	2	2	1	3	-1	3		Active	1	Active	0	NA	0	#REF!	#REF!	41.6786			0	1
Child	II	2	Working/Playing	MISSING	4	Normal	53.9	7	AZT-3TC-EFV	1	2	2	1	1	2	2	1	75900	1		Active	1	Active	0	NA	0	#REF!	#REF!	44.4643				1
Seperated/Divorced	II	2	Working/Playing	MISSING	4	Normal	0	1	TDF-3TC-EFV	2	2	1	3	1	2	2	1	-1	3	0	Active	1	Active	0	NA	0	#REF!	#REF!	50.75			0	1
Married	II	2	Working/Playing	233	2	Normal	39.2667	7	TDF-3TC-EFV	2	2	1	3	1	2	2	1	1	1	50	Active	1	Active	0	NA	0	#REF!	#REF!	56.1429			0	1
Single	II	2	Working/Playing	MISSING	4	Normal	61.6333	7	TDF-3TC-NVP	2	2	1	3	2	1	2	2	0	2		Active	1	Active	0	NA	0	#REF!	#REF!	52.75				1
Child	II	2	Working/Playing	MISSING	4	Normal	39.8333	7	ABC-3TC-EFV	2	1	2	2	1	2	2	1	0	2		Active	3	Active	0	NA	0	#REF!	#REF!	44.8214				1
Married	II	2	Working/Playing	356	3	Normal	58.2667	7	TDF-3TC-EFV	2	2	1	3	1	2	2	1	0	2	0	Active	1	Active	0	NA	0	#REF!	#REF!	53.2143		2	0	1
Married	II	2	Working/Playing	333	2	Normal	36.7	7	TDF-3TC-EFV	2	2	1	3	1	2	2	1	-1	3	51	Active	1	Active	0	NA	0	#REF!	#REF!	53.25		1	0	1
Child	II	2	Working/Playing	680	5	Normal	98.9333	7	AZT-3TC-NVP	1	2	2	1	2	1	2	2	1	1	1	Active	1	Active	0	NA	0	#REF!	#REF!	55.0357			0	1
Child	II	2	Working/Playing	MISSING	4	Normal	49	7	AZT-3TC-NVP	1	2	2	1	2	1	2	2	-1	3		Active	1	Active	0	NA	0	#REF!	#REF!	42.0714		1	0	1
Child	II	2	Working/Playing	1144	5	Normal	90.9333	7	AZT-3TC-NVP	1	2	2	1	2	1	2	2	1	1	1	Active	1	Active	0	NA	0	#REF!	#REF!	47.3214			1	1
Married	II	2	Working/Playing	63	1	Normal	115.667	7	D4T-3TC-NVP	2	2	2	4	2	1	2	2	36090	1	1	Active	1	Active	0	NA	0	#REF!	#REF!	50			0	1
Single	III	3	Working/Playing	34	1	Normal	58.6333	7	AZT-3TC-NVP	1	2	2	1	2	1	2	2	137000	1	75	Active	1	Active	0	NA	0	#REF!	#REF!	39.5357		1	1	1
Single	II	2	Working/Playing	1864	5	Normal	49.4333	7	ABC-3TC-EFV	2	1	2	2	1	2	2	1	1	1	22300	Active	1	Active	0	NA	0	#REF!	#REF!	51.3571		2_1	0	1
Child	II	2	Working/Playing	MISSING	4	Normal	36.6333	7	TDF-3TC-EFV	2	2	1	3	1	2	2	1	-1	3		LFTU	1	LFTU	0	NA	0	#REF!	#REF!	53.1786			0	1
Child	II	2	Working/Playing	MISSING	4	Normal	78.9667	7	AZT-3TC-NVP	1	2	2	1	2	1	2	2	4840	1		Active	1	Active	0	NA	0	#REF!	#REF!	43.0357			0	1
Married	II	2	Working/Playing	162	1	Normal	82	7	AZT-3TC-NVP	1	2	2	1	2	1	2	2	-1	3		Active	1	Active	0	NA	0	#REF!	#REF!	37.3571				1
Child	II	2	Working/Playing	MISSING	4	Normal	92.8667	7	ABC-3TC-NVP	2	1	2	2	2	1	2	2	0	2		Active	1	Active	0	NA	0	#REF!	#REF!	53.0357			0	1
Child	II	2	Working/Playing	519	5	Normal	57.1667	7	AZT-3TC-NVP	1	2	2	1	2	1	2	2	-1	3	0	Active	1	Active	0	NA	0	#REF!	#REF!	55.75			0	1
Married	II	2	Working/Playing	92	1	Normal	60.9	7	TDF-3TC-NVP	2	2	1	3	2	1	2	2	-1	3		Active	1	Active	0	NA	0	#REF!	#REF!	39.7143		0		1
Seperated/Divorced	II	2	Working/Playing	538	5	Normal	0.466667	1	TDF-3TC-EFV	2	2	1	3	1	2	2	1	-1	3		Active	1	Active	0	NA	0	#REF!	#REF!	51.25			0	1
Child	II	2	Working/Playing	529	5	Normal	70.3	7	AZT-3TC-NVP	1	2	2	1	2	1	2	2	-1	3		Active	1	Active	0	NA	0	#REF!	#REF!	55.4286			0	1
Child	II	2	Working/Playing	MISSING	4	Normal	76.7667	7	AZT-3TC-NVP	1	2	2	1	2	1	2	2	-1	3		Active	1	Active	0	NA	0	#REF!	#REF!	37.5				1
Child	II	2	Working/Playing	MISSING	4	Normal	52.3	7	AZT-3TC-NVP	1	2	2	1	2	1	2	2	9252	1	14200	LFTU	1	LFTU	0	NA	0	#REF!	#REF!	3.64286			0	1
Married	II	2	Working/Playing	MISSING	4	Normal	165.633	7	TDF-3TC-EFV	2	2	1	3	1	2	2	1	-1	3		Active	1	Active	0	NA	0	#REF!	#REF!	48.6071			0	1
Child	II	2	Working/Playing	MISSING	4	Normal	74.1333	7	AZT-3TC-NVP	1	2	2	1	2	1	2	2	5898	1		Active	1	Active	0	NA	0	#REF!	#REF!	55.8214				1
Single	II	2	Working/Playing	829	5	Normal	36.8	7	ABC-3TC-NVP	2	1	2	2	2	1	2	2	0	2		LFTU	1	LFTU	0	NA	0	#REF!	#REF!	55.1786				1
Child	II	2	Working/Playing	MISSING	4	Normal	37.8667	7	AZT-3TC-NVP	1	2	2	1	2	1	2	2	-1	3	16600	Active	1	Active	0	NA	0	#REF!	#REF!	48.71		0		1
Married	III	3	Working/Playing	168	1	Normal	123.033	7	AZT-3TC-EFV	1	2	2	1	1	2	2	1	1	1	1	Active	1	Active	1	36.9	36.9	#REF!	#REF!	44.5	PCD		0	1
Child	II	2	Working/Playing	MISSING	4	Normal	61.4333	7	AZT-3TC-NVP	1	2	2	1	2	1	2	2	0	2		Active	1	Active	0	NA	0	#REF!	#REF!	55.7857				1
Seperated/Divorced	II	2	Working/Playing	MISSING	4	Normal	65.3	7	TDF-3TC-EFV	2	2	1	3	1	2	2	1	0	2		Active	1	Active	0	NA	0	#REF!	#REF!	67.25				1
Child	II	2	Working/Playing	MISSING	4	Normal	60.6	7	AZT-3TC-NVP	1	2	2	1	2	1	2	2	-1	3		Active	1	Active	0	NA	0	#REF!	#REF!	48.4286			0	1
Married	II	2	Working/Playing	368	3	Normal	46.9	7	TDF-3TC-EFV	2	2	1	3	1	2	2	1	1	1	1	Active	2	Active	0	NA	0	#REF!	#REF!	67.25				1
Child	II	2	Working/Playing	2385	5	Normal	60.2	7	ABC-3TC-EFV	2	1	2	2	1	2	2	1	-1	3	0	Active	1	Active	0	NA	0	#REF!	#REF!	54.75			0	1
Child	II	2	Working/Playing	MISSING	4	Normal	70.9333	7	AZT-3TC-NVP	1	2	2	1	2	1	2	2	-1	3		Active	1	Active	0	NA	0	#REF!	#REF!	50.5357		0	0	1
Married	II	2	Working/Playing	295	2	Normal	30.1	6	TDF-3TC-EFV	2	2	1	3	1	2	2	1	-1	3	106	Active	1	Active	0	NA	0	#REF!	#REF!	46.5			0	1
Married	II	2	Working/Playing	249	2	Normal	57.2333	7	AZT-3TC-NVP	1	2	2	1	2	1	2	2	-1	3	1	Active	1	Active	0	NA	0	#REF!	#REF!	41.1071		0	0	1
Widowed	II	2	Working/Playing	249	2	Normal	111.2	7	TDF-3TC-NVP	2	2	1	3	2	1	2	2	-1	3	0	Active	1	Active	0	NA	0	#REF!	#REF!	51.4643			0	1
Child	II	2	Working/Playing	349	2	Normal	62.0667	7	AZT-3TC-NVP	1	2	2	1	2	1	2	2	-1	3		Active	1	Active	0	NA	0	#REF!	#REF!	56.2857		1	0	1
Single	II	2	Working/Playing	MISSING	4	Normal	64.8667	7	D4T-3TC-NVP	2	2	2	4	2	1	2	2	23248	1	8118	Active	1	Active	0	NA	0	#REF!	#REF!	70.6786			0	1
Child	I	1	Working/Playing	250	2	Normal	35.1333	6	TDF-3TC-EFV	2	2	1	3	1	2	2	1	-1	3	1	Active	2	Active	0	NA	0	#REF!	#REF!	49.7857		2	0	1
Married	II	2	Working/Playing	312	2	Normal	48.3	7	TDF-3TC-EFV	2	2	1	3	1	2	2	1	0	2	0	Active	1	Active	0	NA	0	#REF!	#REF!	41.25		2_1	0	1
Married	II	2	Working/Playing	35	1	Normal	55.9333	7	TDF-3TC-EFV	2	2	1	3	1	2	2	1	0	2	15400	Active	1	Active	0	NA	0	#REF!	#REF!	49.3571			0	1
Married	II	2	Working/Playing	191	1	Normal	44.1	7	TDF-3TC-EFV	2	2	1	3	1	2	2	1	20	1	90	Active	1	Active	0	NA	0	#REF!	#REF!	53.75		2	0	1
Seperated/Divorced	II	2	Working/Playing	927	5	Normal	60	7	AZT-3TC-EFV	1	2	2	1	1	2	2	1	-1	3	0	Active	1	Active	0	NA	0	#REF!	#REF!	49.1786			0	1
Married	II	2	Working/Playing	453	3	Normal	35.4667	6	TDF-3TC-EFV	2	2	1	3	1	2	2	1	-1	3	1	Active	2	Active	0	NA	0	#REF!	#REF!	50.2857			0	1
Married	II	2	Working/Playing	114	1	Normal	52.7667	7	TDF-3TC-NVP	2	2	1	3	2	1	2	2	408	1	50	Active	2	Active	0	NA	0	#REF!	#REF!	46.6786			0	1
Widowed	II	2	Ambulatory	345	2	Normal	56.6	7	TDF-3TC-EFV	2	2	1	3	1	2	2	1	-1	3	1	Active	2	Active	0	NA	0	#REF!	#REF!	48.5			0	1
Married	II	2	Working/Playing	1016	5	Normal	54.7667	7	TDF-3TC-EFV	2	2	1	3	1	2	2	1	-1	3	1	Active	2	Active	0	NA	0	#REF!	#REF!	52.1786		2	0	1
Married	II	2	Working/Playing	290	2	Normal	-10.7	1	TDF-3TC-EFV	2	2	1	3	1	2	2	1	0	2	0	Active	1	Active	0	NA	0	#REF!	#REF!	56.5				1
Child	II	2	Working/Playing	583	5	Normal	60.8333	7	AZT-3TC-NVP	1	2	2	1	2	1	2	2	0	2	0	Active	1	Active	0	NA	0	#REF!	#REF!	51.2857			0	1
Seperated/Divorced	II	2	Working/Playing	112	1	Normal	52.1667	7	TDF-3TC-EFV	2	2	1	3	1	2	2	1	-1	3	20	Active	1	Active	0	NA	0	#REF!	#REF!	59.2857		1	0	1
Child	II	2	Working/Playing	409	3	Normal	0.466667	1	ABC-3TC-EFV	2	1	2	2	1	2	2	1	-1	3	0	Active	1	Active	0	NA	0	#REF!	#REF!	53.4643		2	0	1
Married	II	2	Working/Playing	401	3	Normal	31.9333	6	TDF-3TC-EFV	2	2	1	3	1	2	2	1	-1	3	0	Active	1	Active	0	NA	0	#REF!	#REF!	50.2857				1
Married	II	2	Working/Playing	483	3	Normal	118.7	7	AZT-3TC-EFV	1	2	2	1	1	2	2	1	0	2	0	Active	1	Active	0	NA	0	#REF!	#REF!	41.7857			0	1
Married	II	2	Working/Playing	628	5	MAM	53.1333	7	TDF-3TC-EFV	2	2	1	3	1	2	2	1	1	1	1	Active	2	Active	0	NA	0	#REF!	#REF!	53.75		2	0	1
Married	II	2	Working/Playing	321	2	Normal	180.367	7	TDF-3TC-EFV	2	2	1	3	1	2	2	1	75	1	0	Active	1	Active	0	NA	0	#REF!	#REF!	40.9643			0	1
Single	II	2	Working/Playing	MISSING	4	Normal	67.0333	7	AZT-3TC-EFV	1	2	2	1	1	2	2	1	5521	1	330	Active	1	Active	0	NA	0	#REF!	#REF!	40.1786				1
Married	II	2	Working/Playing	52	1	Normal	123.367	7	D4T-3TC-EFV	2	2	2	4	1	2	2	1	2630	1	0	LFTU	1	LFTU	0	NA	0	#REF!	#REF!	45.4286			0	1
Seperated/Divorced	II	2	Working/Playing	124	1	Normal	55.7667	7	TDF-3TC-EFV	2	2	1	3	1	2	2	1	1	1	1	Active	2	Active	0	NA	0	#REF!	#REF!	36.7857		2	0	1
Married	II	2	Working/Playing	387	3	Normal	0.4	1	TDF-3TC-EFV	2	2	1	3	1	2	2	1	-1	3	192000	Active	1	Active	0	NA	0	#REF!	#REF!	45.0357			0	1
Single	II	2	Working/Playing	1205	5	Normal	61.2667	7	AZT-3TC-EFV	1	2	2	1	1	2	2	1	0	2	0	Active	1	Active	0	NA	0	#REF!	#REF!	47.9643		4	0	1
Single	II	2	Working/Playing	456	3	Normal	7.76667	2	ABC-3TC-EFV	2	1	2	2	1	2	2	1	1410000	1	7800	Active	1	Active	0	NA	0	#REF!	#REF!	69.6071			0	1
Child	II	2	Working/Playing	MISSING	4	Normal	11.2667	2	ABC-3TC-LPV/r	2	1	2	2	2	2	1	3	-1	3	72504	Active	1	Active	0	NA	0	#REF!	#REF!	45.0714		2_1	1	1
Married	II	2	Working/Playing	416	3	Normal	125.933	7	AZT-3TC-EFV	1	2	2	1	1	2	2	1	-1	3	0	Active	1	Active	0	NA	0	#REF!	#REF!	56.2143			0	1
Child	II	2	Working/Playing	256	2	Normal	50.7	7	AZT-3TC-NVP	1	2	2	1	2	1	2	2	-1	3	0	Active	1	Active	0	NA	0	#REF!	#REF!	42.1786			0	1
Married	II	2	Working/Playing	98	1	Normal	153.233	7	D4T-3TC-NVP	2	2	2	4	2	1	2	2	0	2	0	Active	1	Active	0	NA	0	#REF!	#REF!	63.2143			0	1
Married	II	2	Working/Playing	144	1	Normal	77.4333	7	AZT-3TC-NVP	1	2	2	1	2	1	2	2	0	2	0	Active	1	Active	0	NA	0	#REF!	#REF!	53.8214			0	1
Married	II	2	Working/Playing	55	1	Normal	84.1	7	AZT-3TC-EFV	1	2	2	1	1	2	2	1	11000	1	399	Active	1	Active	0	NA	0	#REF!	#REF!	43.7143		2	0	1
Married	II	2	Working/Playing	245	2	Normal	105.267	7	ABC-3TC-NVP	2	1	2	2	2	1	2	2	-1	3	120	Active	1	Active	0	NA	0	#REF!	#REF!	40.4643			0	1
Seperated/Divorced	II	2	Working/Playing	140	1	Normal	133.5	7	TDF-3TC-NVP	2	2	1	3	2	1	2	2	24552	1	0	Active	1	Active	0	NA	0	#REF!	#REF!	57.4643			0	1
Single	II	2	Working/Playing	1260	5	Normal	6.8	2	AZT-3TC-NVP	1	2	2	1	2	1	2	2	-1	3	75	Active	1	Active	0	NA	0	#REF!	#REF!	48.75			0	1
Married	II	2	Working/Playing	320	2	Normal	34.5	6	TDF-3TC-EFV	2	2	1	3	1	2	2	1	0	2	0	Active	1	Active	0	NA	0	#REF!	#REF!	49.3214			0	1
Child	II	2	Working/Playing	623	5	MAM	73.0333	7	ABC-3TC-LPV/r	2	1	2	2	2	2	1	3	26412	1	6930	Transferred_out	3	Transferred_out	1	0.466667	0.466667	#REF!	#REF!	2.39	PBC	0	0	1
Child	II	2	Working/Playing	315	2	Normal	44.2	7	AZT-3TC-EFV	1	2	2	1	1	2	2	1	363332	1	5010	Active	3	Active	1	1.86667	1.86667	#REF!	#REF!	2.46	PCD		0	1
Married	II	2	Working/Playing	238	2	Normal	63.5	7	TDF-3TC-NVP	2	2	1	3	2	1	2	2	8860	1	0	Active	1	Active	0	NA	0	#REF!	#REF!	55.75			0	1
Married	II	2	Working/Playing	176	1	Normal	125.967	7	TDF-3TC-EFV	2	2	1	3	1	2	2	1	0	2	0	Active	1	Active	0	NA	0	#REF!	#REF!	50.2143		2	0	1
Child	II	2	Working/Playing	265	2	Normal	81.8333	7	ABC-3TC-EFV	2	1	2	2	1	2	2	1	-1	3	0	Active	1	Active	0	NA	0	#REF!	#REF!	53.5357			0	1
Married	II	2	Working/Playing	211	2	Normal	101.4	7	AZT-3TC-EFV	1	2	2	1	1	2	2	1	88	1	0	Active	1	Active	0	NA	0	#REF!	#REF!	53.7857			0	1
Married	II	2	Working/Playing	190	1	Normal	79.1333	7	AZT-3TC-NVP	1	2	2	1	2	1	2	2	0	2	0	Active	1	Active	0	NA	0	#REF!	#REF!	39.7857		2_1	0	1
Married	II	2	Working/Playing	408	3	Normal	153.933	7	TDF-3TC-EFV	2	2	1	3	1	2	2	1	-1	3	50	Active	1	Active	0	NA	0	#REF!	#REF!	50.9643			0	1
Child	II	2	Working/Playing	265	2	Normal	34.2	6	ABC-3TC-EFV	2	1	2	2	1	2	2	1	0	2	0	Active	1	Active	0	NA	0	#REF!	#REF!	63.75			0	1
Married	II	2	Working/Playing	195	1	Normal	130.433	7	TDF-3TC-EFV	2	2	1	3	1	2	2	1	0	2	0	Active	1	Active	0	NA	0	#REF!	#REF!	45			1	1
Married	II	2	Working/Playing	223	2	Normal	43.5667	7	AZT-3TC-NVP	1	2	2	1	2	1	2	2	0	2	0	Active	1	Active	0	NA	0	#REF!	#REF!	50.25			0	1
Married	II	2	Working/Playing	235	2	Normal	33.8333	6	TDF-3TC-EFV	2	2	1	3	1	2	2	1	20	1	50	Active	1	Active	0	NA	0	#REF!	#REF!	51.25			1	1
Married	II	2	Working/Playing	239	2	Normal	37.1333	7	TDF-3TC-EFV	2	2	1	3	1	2	2	1	-1	3	0	Active	1	Active	0	NA	0	#REF!	#REF!	63.8929			0	1
Married	II	2	Working/Playing	87	1	Normal	98.8667	7	AZT-3TC-NVP	1	2	2	1	2	1	2	2	115564	1	0	Active	1	Active	0	NA	0	#REF!	#REF!	57.2857			0	1
Child	II	2	Working/Playing	215	2	Normal	30.5667	6	ABC-3TC-EFV	2	1	2	2	1	2	2	1	0	2	20	Active	1	Active	0	NA	0	#REF!	#REF!	50.7857			0	1
Married	II	2	Working/Playing	158	1	Normal	21.6333	4	TDF-3TC-EFV	2	2	1	3	1	2	2	1	53	1	0	Active	1	Active	0	NA	0	#REF!	#REF!	48.0714			0	1
Child	II	2	Working/Playing	234	2	Normal	77.5667	7	TDF-3TC-NVP	2	2	1	3	2	1	2	2	-1	3	1	Active	2	Active	0	NA	0	#REF!	#REF!	64.0714			0	1
Married	II	2	Working/Playing	142	1	Normal	75.1	7	TDF-3TC-EFV	2	2	1	3	1	2	2	1	-1	3	0	Active	2	Active	0	NA	0	#REF!	#REF!	49.5			0	1
Married	II	2	Working/Playing	852	5	Normal	53.0333	7	TDF-3TC-EFV	2	2	1	3	1	2	2	1	1	1	1	Active	1	Active	0	NA	0	#REF!	#REF!	66.1429			0	1
Married	II	2	Working/Playing	26	1	Normal	53.5333	7	TDF-3TC-NVP	2	2	1	3	2	1	2	2	-1	3	0	Active	1	Active	0	NA	0	#REF!	#REF!	50.8214			0	1
Married	II	2	Working/Playing	523	5	Normal	51.7667	7	TDF-3TC-EFV	2	2	1	3	1	2	2	1	-1	3	1	Active	1	Active	0	NA	0	#REF!	#REF!	49.3214			0	1
Married	III	3	Working/Playing	153	1	Normal	52.7333	7	TDF-3TC-EFV	2	2	1	3	1	2	2	1	40	1	1	Active	1	Active	0	NA	0	#REF!	#REF!	47.4286				1
Child	II	2	Working/Playing	978	5	Normal	38.9667	7	ABC-3TC-EFV	2	1	2	2	1	2	2	1	1	1	1	Active	1	Active	0	NA	0	#REF!	#REF!	48.8214			0	1
Married	II	2	Working/Playing	0	1	Normal	53.4	7	TDF-3TC-EFV	2	2	1	3	1	2	2	1	1	1	1	Active	1	Active	0	NA	0	#REF!	#REF!	56.4286			0	1
Child	II	2	Working/Playing	MISSING	4	Normal	65	7	ABC-3TC-NVP	2	1	2	2	2	1	2	2	-1	3	50	Active	1	Active	0	NA	0	#REF!	#REF!	48.0714			0	1
Married	II	2	Working/Playing	0	1	Normal	54	7	TDF-3TC-EFV	2	2	1	3	1	2	2	1	864	1	562	Active	1	Active	0	NA	0	#REF!	#REF!	48.3214			0	1
Child	II	2	Working/Playing	18	1	Normal	53.7667	7	TDF-3TC-EFV	2	2	1	3	1	2	2	1	58	1	72	Active	1	Active	0	NA	0	#REF!	#REF!	50.6786			0	1
Married	II	2	Working/Playing	367	3	Normal	7.13333	2	AZT-3TC-NVP	1	2	2	1	2	1	2	2	1	1	182	Active	1	Active	0	NA	0	#REF!	#REF!	44.0714			0	1
Widowed	II	2	Working/Playing	171	1	Normal	126.4	7	D4T-3TC-NVP	2	2	2	4	2	1	2	2	0	2	0	Active	2	Active	0	NA	0	#REF!	#REF!	67.1786			0	1
Child	IV	4	Working/Playing	250	2	Normal	56.7	7	AZT-3TC-LPV/r	1	2	2	1	2	2	1	3	-1	3		Active	1	Active	0	NA	0	#REF!	#REF!	53.6786			0	1
Child	II	2	Working/Playing	MISSING	4	Normal	61.8667	7	AZT-3TC-NVP	1	2	2	1	2	1	2	2	-1	3		Active	1	Active	0	NA	0	#REF!	#REF!	39.1786			0	1
Child	II	2	Working/Playing	MISSING	4	Normal	76.4	7	AZT-3TC-NVP	1	2	2	1	2	1	2	2	194000	1	50	Active	1	Active	0	NA	0	#REF!	#REF!	52.75			0	1
Single	IV	4	Working/Playing	178	1	Normal	49.5333	7	TDF-3TC-EFV	2	2	1	3	1	2	2	1	20	1	1	Active	2	Active	0	NA	0	#REF!	#REF!	64.75			0	1
Child	II	2	Working/Playing	1473	5	Normal	28.1667	5	AZT-3TC-NVP	1	2	2	1	2	1	2	2	-1	3	0	Active	1	Active	0	NA	0	#REF!	#REF!	49.4643			0	1
Child	II	2	Working/Playing	154	1	Normal	140.767	7	AZT-3TC-NVP	1	2	2	1	2	1	2	2	0	2	0	Active	1	Active	0	NA	0	#REF!	#REF!	56.4286				1
Child	II	2	Working/Playing	983	5	Normal	36.8667	7	ABC-3TC-NVP	2	1	2	2	2	1	2	2	0	2		Active	1	Active	0	NA	0	#REF!	#REF!	50.2857				1
Child	II	2	Working/Playing	723	5	Normal	42.2333	7	AZT-3TC-NVP	1	2	2	1	2	1	2	2	-1	3		LFTU	1	LFTU	0	NA	0	#REF!	#REF!	71.2143			0	1
Married	II	2	Working/Playing	855	5	Overweight	-0.233333	1	TDF-3TC-EFV	2	2	1	3	1	2	2	1	1	1	1	Active	2	Active	0	NA	0	#REF!	#REF!	54.5357				1
Child	II	2	Working/Playing	322	2	Normal	61.9	7	ABC-3TC-EFV	2	1	2	2	1	2	2	1	0	2	0	Active	1	Active	0	NA	0	#REF!	#REF!	64.7857			0	1
Child	II	2	Working/Playing	MISSING	4	Normal	29.3	5	ABC-3TC-NVP	2	1	2	2	2	1	2	2	-1	3	50	Active	1	Active	0	NA	0	#REF!	#REF!	2.21429			0	1
Child	II	2	Working/Playing	94	1	Normal	101.5	7	AZT-3TC-NVP	1	2	2	1	2	1	2	2	101834	1		Dead	1	Dead	0	NA	0	#REF!	#REF!	44.9643			0	1
Seperated/Divorced	II	2	Working/Playing	MISSING	4	Normal	22.3667	4	TDF-3TC-EFV	2	2	1	3	1	2	2	1	0	2		Active	1	Active	0	NA	0	#REF!	#REF!	57.6071			0	1
Married	II	2	Working/Playing	385	3	Normal	29.0333	5	TDF-3TC-EFV	2	2	1	3	1	2	2	1	1	1	1	Active	2	Active	0	NA	0	#REF!	#REF!	54.25			0	1
Married	III	3	Working/Playing	19	1	Normal	122.767	7	AZT-3TC-NVP	1	2	2	1	2	1	2	2	1	1	1	Active	1	Active	0	NA	0	#REF!	#REF!	56.8214			0	1
Widowed	III	3	Working/Playing	MISSING	4	Normal	118.533	7	D4T-3TC-NVP	2	2	2	4	2	1	2	2	5780	1	57	Active	1	Active	0	NA	0	#REF!	#REF!	45.2143			0	1
Seperated/Divorced	II	2	Working/Playing	141	1	Normal	112.6	7	AZT-3TC-NVP	1	2	2	1	2	1	2	2	3660	1	4890	Active	1	Active	0	NA	0	#REF!	#REF!	48.6786			0	1
Single	II	2	Working/Playing	807	5	Normal	37.6	7	TDF-3TC-EFV	2	2	1	3	1	2	2	1	1	1	1	Active	1	Active	0	NA	0	#REF!	#REF!	54.25			0	1
Child	III	3	Working/Playing	833	5	Normal	118.3	7	D4T-3TC-NVP	2	2	2	4	2	1	2	2	1	1	1	Active	1	Active	0	NA	0	#REF!	#REF!	54.75			0	1
Married	III	3	Working/Playing	142	1	Normal	111.533	7	D4T-3TC-NVP	2	2	2	4	2	1	2	2	20	1	1	Active	1	Active	0	NA	0	#REF!	#REF!	56.75			0	1
Seperated/Divorced	II	2	Working/Playing	142	1	Normal	122.733	7	AZT-3TC-NVP	1	2	2	1	2	1	2	2	0	2	50	Active	1	Active	0	NA	0	#REF!	#REF!	56.6786			0	1
Married	III	3	Working/Playing	127	1	Normal	114.133	7	AZT-3TC-NVP	1	2	2	1	2	1	2	2	1	1	1	Active	1	Active	0	NA	0	#REF!	#REF!	54.75			0	1
Child	III	3	Working/Playing	848	5	Normal	66.2667	7	AZT-3TC-NVP	1	2	2	1	2	1	2	2	20	1	91	Active	1	Active	0	NA	0	#REF!	#REF!	51.2143			0	1
Child	II	2	Working/Playing	241	2	Normal	73.1	7	AZT-3TC-NVP	1	2	2	1	2	1	2	2	98654	1	424000	Active	1	Active	0	NA	0	#REF!	#REF!	56.7143			1	1
Married	II	2	Working/Playing	228	2	Normal	55.8	7	TDF-3TC-NVP	2	2	1	3	2	1	2	2	1	1	1	Active	1	Active	0	NA	0	#REF!	#REF!	48.6786			0	1
Married	II	2	Working/Playing	0	1	Normal	52.8	7	TDF-3TC-EFV	2	2	1	3	1	2	2	1	1	1	1	Active	2	Active	0	NA	0	#REF!	#REF!	48.3214			0	1
Married	II	2	Working/Playing	344	2	Normal	53.0667	7	TDF-3TC-EFV	2	2	1	3	1	2	2	1	88	1	357	Active	1	Active	0	NA	0	#REF!	#REF!	50.8571			0	1
Child	I	1	Working/Playing	684	5	Normal	39.2667	7	ABC-3TC-EFV	2	1	2	2	1	2	2	1	20	1	1	Active	2	Active	0	NA	0	#REF!	#REF!	56.3214			0	1
Married	II	2	Working/Playing	319	2	Normal	59.6333	7	TDF-3TC-NVP	2	2	1	3	2	1	2	2	0	2	0	Active	1	Active	0	NA	0	#REF!	#REF!	54.2143			0	1
Child	II	2	Working/Playing	134	1	Normal	92.1667	7	AZT-3TC-NVP	1	2	2	1	2	1	2	2	20	1	0	Active	1	Active	0	NA	0	#REF!	#REF!	52.25			0	1
Single	II	2	Working/Playing	402	3	Normal	122.3	7	D4T-3TC-NVP	2	2	2	4	2	1	2	2	3730	1	0	Active	1	Active	0	NA	0	#REF!	#REF!	49.9643			0	1
Child	II	2	Working/Playing	909	5	Normal	48.9	7	ABC-3TC-EFV	2	1	2	2	1	2	2	1	1	1	1	Active	1	Active	0	NA	0	#REF!	#REF!	44.1786			0	1
Seperated/Divorced	II	2	Working/Playing	311	2	Normal	54.3667	7	TDF-3TC-EFV	2	2	1	3	1	2	2	1	1	1	1	Active	2	Active	0	NA	0	#REF!	#REF!	50.0714			0	1
Married	II	2	Working/Playing	210	2	Normal	48.2333	7	TDF-3TC-NVP	2	2	1	3	2	1	2	2	1	1	869	Active	1	Active	0	NA	0	#REF!	#REF!	48.4286			0	1
Married	III	3	Working/Playing	794	5	Normal	51.9667	7	TDF-3TC-EFV	2	2	1	3	1	2	2	1	1	1	50	Active	1	Active	0	NA	0	#REF!	#REF!	15.25			0	1
Married	II	2	Working/Playing	865	5	Normal	40.9	7	TDF-3TC-EFV	2	2	1	3	1	2	2	1	20	1	1	Active	1	Active	0	NA	0	#REF!	#REF!	47.7143			0	1
Married	I	1	Working/Playing	270	2	Normal	51.5667	7	TDF-3TC-EFV	2	2	1	3	1	2	2	1	1	1	1	Active	1	Active	0	NA	0	#REF!	#REF!	49.4286			0	1
Seperated/Divorced	II	2	Working/Playing	476	3	Normal	50.7667	7	TDF-3TC-EFV	2	2	1	3	1	2	2	1	-1	3	1	Active	1	Active	0	NA	0	#REF!	#REF!	41.0357			0	1
Married	II	2	Working/Playing	109	1	Normal	52	7	TDF-3TC-EFV	2	2	1	3	1	2	2	1	39	1	50	Transferred_out	2	Transferred_out	0	NA	0	#REF!	#REF!	49.1071			0	1
Married	II	2	Working/Playing	260	2	Normal	48.3	7	TDF-3TC-EFV	2	2	1	3	1	2	2	1	1	1	50	Active	1	Active	0	NA	0	#REF!	#REF!	47.6786			0	1
Married	III	3	Working/Playing	556	5	Normal	51.8	7	TDF-3TC-EFV	2	2	1	3	1	2	2	1	1	1	1	Active	2	Active	0	NA	0	#REF!	#REF!	48.6786		0		1
Seperated/Divorced	II	2	Working/Playing	196	1	Normal	56.4667	7	TDF-3TC-NVP	2	2	1	3	2	1	2	2	1	1	1	Active	2	Active	1	33.3333	33.3333	#REF!	#REF!	35.71	PCD		1	1
Widowed	II	2	Working/Playing	26	1	Normal	47.5667	7	TDF-3TC-EFV	2	2	1	3	1	2	2	1	1	1	1	Active	1	Active	0	NA	0	#REF!	#REF!	55.75			0	1
Single	III	3	Working/Playing	118	1	Normal	111.467	7	AZT-3TC-EFV	1	2	2	1	1	2	2	1	128516	1	349	Active	1	Active	0	NA	0	#REF!	#REF!	50.2143		0	0	1
Married	I	1	Working/Playing	495	3	Normal	76.5	7	TDF-3TC-EFV	2	2	1	3	1	2	2	1	-1	3	77	Active	3	Active	0	NA	0	#REF!	#REF!	53.5357			0	1
Married	II	2	Working/Playing	469	3	Normal	57.6	7	AZT-3TC-NVP	1	2	2	1	2	1	2	2	20	1	1	Active	2	Active	0	NA	0	#REF!	#REF!	53.7857			0	1
Seperated/Divorced	II	2	Working/Playing	474	3	Normal	16	3	TDF-3TC-EFV	2	2	1	3	1	2	2	1	1	1	1	Active	1	Active	0	NA	0	#REF!	#REF!	39.7857			0	1
Married	II	2	Working/Playing	0	1	Normal	47.6667	7	TDF-3TC-EFV	2	2	1	3	1	2	2	1	-1	3	1	Active	3	Active	0	NA	0	#REF!	#REF!	50.9643			0	1
Seperated/Divorced	II	2	Working/Playing	506	5	Normal	23.7	4	TDF-3TC-EFV	2	2	1	3	1	2	2	1	1	1	64	Active	1	Active	0	NA	0	#REF!	#REF!	48.6786			0	1
Seperated/Divorced	II	2	Working/Playing	476	3	Normal	47.2333	7	TDF-3TC-EFV	2	2	1	3	1	2	2	1	-1	3	1	Active	3	Active	0	NA	0	#REF!	#REF!	50.3214			0	1
Widowed	II	2	Working/Playing	MISSING	4	Normal	41.7333	7	TDF-3TC-EFV	2	2	1	3	1	2	2	1	-1	3	0	Active	1	Active	0	NA	0	#REF!	#REF!	55.75			0	1
Seperated/Divorced	II	2	Working/Playing	464	3	Normal	21	4	TDF-3TC-EFV	2	2	1	3	1	2	2	1	1	1		Active	1	Active	0	NA	0	#REF!	#REF!	50.2143			0	1
Married	III	3	Working/Playing	438	3	Normal	46.7	7	TDF-3TC-EFV	2	2	1	3	1	2	2	1	-1	3	1	Active	1	Active	0	NA	0	#REF!	#REF!	53.5357			0	1
Married	II	2	Working/Playing	241	2	Normal	46.5	7	TDF-3TC-EFV	2	2	1	3	1	2	2	1	1	1	1	Active	1	Active	0	NA	0	#REF!	#REF!	53.7857			0	1
Single	II	2	Working/Playing	73	1	Normal	110.6	7	AZT-3TC-NVP	1	2	2	1	2	1	2	2	74778	1	1	Active	1	Active	0	NA	0	#REF!	#REF!	39.7857			0	1
Seperated/Divorced	III	3	Working/Playing	318	2	Normal	46.6	7	TDF-3TC-EFV	2	2	1	3	1	2	2	1	20	1	227	Active	2	Active	0	NA	0	#REF!	#REF!	50.9643			0	1
Seperated/Divorced	II	2	Working/Playing	468	3	Normal	49.5333	7	TDF-3TC-EFV	2	2	1	3	1	2	2	1	1	1	1	Active	1	Active	0	NA	0	#REF!	#REF!	48.6786			0	1
Married	II	2	Working/Playing	MISSING	4	Normal	68.6	7	TDF-3TC-NVP	2	2	1	3	2	1	2	2	2680	1	5130	Active	1	Active	0	NA	0	#REF!	#REF!	50.3214			0	1
Child	II	2	Working/Playing	MISSING	4	Normal	116.6	7	D4T-3TC-NVP	2	2	2	4	2	1	2	2	92232	1	133000	Active	1	Active	0	NA	0	#REF!	#REF!	55.75			0	1
Married	II	2	Working/Playing	269	2	Normal	44.5	7	AZT-3TC-NVP	1	2	2	1	2	1	2	2	1	1	1	Active	1	Active	0	NA	0	#REF!	#REF!	50.2143			0	1
Married	IV	4	Bed-ridden	44	1	Normal	70.9333	7	AZT-3TC-NVP	1	2	2	1	2	1	2	2	0	2	0	Active	2	Active	0	NA	0	#REF!	#REF!	53.5357			1	1
Child	I	1	Working/Playing	239	2	Normal	55.2667	7	ABC-3TC-EFV	2	1	2	2	1	2	2	1	9478	1	129	Active	1	Active	0	NA	0	#REF!	#REF!	53.7857			0	1
Child	II	2	Working/Playing	1763	5	Normal	95.0667	7	AZT-3TC-EFV	1	2	2	1	1	2	2	1	-1	3	64	Active	1	Active	0	NA	0	#REF!	#REF!	39.7857			0	1
Widowed	III	3	Working/Playing	356	3	Normal	46.7667	7	AZT-3TC-EFV	1	2	2	1	1	2	2	1	1	1	1	Active	1	Active	0	NA	0	#REF!	#REF!	50.9643			0	1
Married	II	2	Working/Playing	256	2	Normal	19.5667	4	TDF-3TC-EFV	2	2	1	3	1	2	2	1	1	1	1	Active	1	Active	0	NA	0	#REF!	#REF!	48.6786			0	1
Child	II	2	Working/Playing	MISSING	4	Normal	97.4333	7	AZT-3TC-NVP	1	2	2	1	2	1	2	2	-1	3		Active	1	Active	0	NA	0	#REF!	#REF!	50.3214			0	1
Married	I	1	Working/Playing	472	3	Normal	36.6333	7	TDF-3TC-EFV	2	2	1	3	1	2	2	1	75	1	226	Active	2	Active	0	NA	0	#REF!	#REF!	55.75			0	1
Married	II	2	Working/Playing	288	2	Normal	46.5333	7	TDF-3TC-EFV	2	2	1	3	1	2	2	1	20	1	1	Active	1	Active	0	NA	0	#REF!	#REF!	50.2143			0	1
Child	II	2	Working/Playing	2411	5	Normal	99.4	7	AZT-3TC-NVP	1	2	2	1	2	1	2	2	-1	3	1	Active	1	Active	0	NA	0	#REF!	#REF!	53.5357		5	0	1
Single	II	2	Working/Playing	MISSING	4	Normal	94.9333	7	AZT-3TC-NVP	1	2	2	1	2	1	2	2	1	1	1	Active	1	Active	0	NA	0	#REF!	#REF!	53.7857			0	1
Married	II	2	Working/Playing	0	1	Normal	44.2	7	TDF-3TC-EFV	2	2	1	3	1	2	2	1	1	1	50	Active	1	Active	0	NA	0	#REF!	#REF!	39.7857			0	1
Married	II	2	Working/Playing	MISSING	4	Normal	84.1667	7	TDF-3TC-EFV	2	2	1	3	1	2	2	1	-1	3		Transferred_out	1	Transferred_out	0	NA	0	#REF!	#REF!	50.9643		0		1
Married	II	2	Working/Playing	0	1	Normal	92.3333	7	AZT-3TC-NVP	1	2	2	1	2	1	2	2	0	2	0	Active	1	Active	0	NA	0	#REF!	#REF!	48.6786			0	1
Married	II	2	Working/Playing	419	3	Normal	17.8333	3	TDF-3TC-EFV	2	2	1	3	1	2	2	1	1	1	1	Active	2	Active	0	NA	0	#REF!	#REF!	50.3214			0	1
Child	II	2	Working/Playing	485	3	Normal	141.833	7	D4T-3TC-NVP	2	2	2	4	2	1	2	2	3990	1	0	Active	1	Active	0	NA	0	#REF!	#REF!	55.75			0	1
Married	I	1	Working/Playing	832	5	Normal	42.9	7	TDF-3TC-EFV	2	2	1	3	1	2	2	1	-1	3	1	Active	1	Active	0	NA	0	#REF!	#REF!	50.2143		0		1
Single	II	2	Working/Playing	428	3	Normal	35.7667	6	TDF-3TC-EFV	2	2	1	3	1	2	2	1	-1	3	0	Active	1	Active	0	NA	0	#REF!	#REF!	53.5357		0		1
Child	II	2	Working/Playing	657	5	Normal	88.9333	7	AZT-3TC-NVP	1	2	2	1	2	1	2	2	10150	1	36300	Active	1	Active	0	NA	0	#REF!	#REF!	53.7857		0		1
Child	II	2	Working/Playing	MISSING	4	Normal	128.133	7	AZT-3TC-NVP	1	2	2	1	2	1	2	2	-1	3		Active	1	Active	0	NA	0	#REF!	#REF!	39.7857		0		1
Single	II	2	Working/Playing	0	1	Normal	48.7	7	AZT-3TC-NVP	1	2	2	1	2	1	2	2	-1	3	40902	Active	1	Active	0	NA	0	#REF!	#REF!	50.9643			0	1
Seperated/Divorced	II	2	Working/Playing	468	3	Normal	36.5667	7	TDF-3TC-EFV	2	2	1	3	1	2	2	1	20	1	1	Active	1	Active	0	NA	0	#REF!	#REF!	48.6786			0	1
Married	II	2	Working/Playing	183	1	Normal	123.433	7	AZT-3TC-NVP	1	2	2	1	2	1	2	2	4240	1	12200	Active	2	Active	0	NA	0	#REF!	#REF!	50.3214		0		1
Single	II	2	Working/Playing	403	3	Normal	60.4333	7	AZT-3TC-NVP	1	2	2	1	2	1	2	2	20	1	439000	Active	1	Active	0	NA	0	#REF!	#REF!	55.75		0		1
Seperated/Divorced	II	2	Working/Playing	MISSING	4	Normal	84.5667	7	TDF-3TC-EFV	2	2	1	3	1	2	2	1	-1	3	0	Active	1	Active	0	NA	0	#REF!	#REF!	50.2143			0	1
Married	II	2	Working/Playing	369	3	Normal	21.3667	4	TDF-3TC-EFV	2	2	1	3	1	2	2	1	1	1	1	Active	1	Active	0	NA	0	#REF!	#REF!	53.5357		0		1
Married	II	2	Working/Playing	678	5	Normal	2.33333	1	TDF-3TC-EFV	2	2	1	3	1	2	2	1	-1	3	0	Active	1	Active	0	NA	0	#REF!	#REF!	53.7857		0		1
Single	II	2	Working/Playing	555	5	Normal	2.16667	1	TDF-3TC-EFV	2	2	1	3	1	2	2	1	-1	3		LFTU	1	LFTU	0	NA	0	#REF!	#REF!	39.7857			0	1
Married	II	2	Working/Playing	154	1	Normal	43.9667	7	AZT-3TC-EFV	1	2	2	1	1	2	2	1	1	1	1	Active	1	Active	0	NA	0	#REF!	#REF!	50.9643		0		1
Single	II	2	Working/Playing	90	1	Normal	10.7667	2	TDF-3TC-EFV	2	2	1	3	1	2	2	1	20	1	0	Active	1	Active	0	NA	0	#REF!	#REF!	48.6786		0		1
Married	II	2	Working/Playing	5	1	Normal	109.033	7	AZT-3TC-NVP	1	2	2	1	2	1	2	2	-1	3	0	Active	1	Active	0	NA	0	#REF!	#REF!	50.3214		0		1
Child	II	2	Working/Playing	144	1	Normal	53.9667	7	AZT-3TC-NVP	1	2	2	1	2	1	2	2	20	1	20	Active	1	Active	0	NA	0	#REF!	#REF!	55.75		0		1
Married	II	2	Working/Playing	379	3	Normal	57.7	7	TDF-3TC-EFV	2	2	1	3	1	2	2	1	-1	3		Active	1	Active	0	NA	0	#REF!	#REF!	50.2143		0		1
Single	II	2	Working/Playing	0	1	Normal	47.7	7	AZT-3TC-NVP	1	2	2	1	2	1	2	2	0	2	279441	Active	1	Active	0	NA	0	#REF!	#REF!	53.5357			1	1
Married	III	3	Working/Playing	102	1	Normal	89.1333	7	AZT-3TC-NVP	1	2	2	1	2	1	2	2	1	1	33	Active	1	Active	0	NA	0	#REF!	#REF!	53.7857		0		1
Seperated/Divorced	II	2	Working/Playing	908	5	Normal	0	1	TDF-3TC-EFV	2	2	1	3	1	2	2	1	-1	3		Active	1	Active	0	NA	0	#REF!	#REF!	39.7857		0		1
Child	II	2	Working/Playing	147	1	Normal	34.8333	6	ABC-3TC-EFV	2	1	2	2	1	2	2	1	0	2	0	Active	1	Active	0	NA	0	#REF!	#REF!	50.9643			0	1
Widowed	III	3	Working/Playing	MISSING	4	Normal	87.9667	7	TDF-3TC-NVP	2	2	1	3	2	1	2	2	20	1	20	Dead	1	Dead	0	NA	0	#REF!	#REF!	48.6786		0		1
Single	II	2	Working/Playing	489	3	Normal	-2.1	1	TDF-3TC-EFV	2	2	1	3	1	2	2	1	-1	3		Active	1	Active	0	NA	0	#REF!	#REF!	50.3214		0		1
Single	II	2	Working/Playing	0	1	Normal	83.5333	7	AZT-3TC-EFV	1	2	2	1	1	2	2	1	0	2	0	Active	1	Active	0	NA	0	#REF!	#REF!	55.75		0		1
Seperated/Divorced	II	2	Working/Playing	MISSING	4	Normal	196.567	7	TDF-3TC-EFV	2	2	1	3	1	2	2	1	-1	3	0	Active	1	Active	0	NA	0	#REF!	#REF!	50.2143			1	1
Married	III	3	Working/Playing	183	1	Normal	111.233	7	AZT-3TC-NVP	1	2	2	1	2	1	2	2	1	1	1524	Active	1	Active	0	NA	0	#REF!	#REF!	53.5357		0		1
Single	II	2	Working/Playing	MISSING	4	Normal	131.867	7	AZT-3TC-EFV	1	2	2	1	1	2	2	1	-1	3	1030	Active	1	Active	0	NA	0	#REF!	#REF!	53.7857		0		1
Seperated/Divorced	II	2	Working/Playing	312	2	Normal	0.466667	1	TDF-3TC-EFV	2	2	1	3	1	2	2	1	-1	3		Active	1	Active	0	NA	0	#REF!	#REF!	39.7857		0		1
Married	II	2	Working/Playing	MISSING	4	Normal	0.466667	1	TDF-3TC-EFV	2	2	1	3	1	2	2	1	-1	3	0	LFTU	1	LFTU	0	NA	0	#REF!	#REF!	50.9643		0		1
Single	II	2	Working/Playing	371	3	Normal	130.933	7	AZT-3TC-NVP	1	2	2	1	2	1	2	2	0	2		Active	1	Active	0	NA	0	#REF!	#REF!	48.6786		0		1
Child	II	2	Working/Playing	0	1	Normal	25.4333	5	ABC-3TC-EFV	2	1	2	2	1	2	2	1	0	2	0	Active	1	Active	0	NA	0	#REF!	#REF!	50.3214				1
Married	II	2	Working/Playing	153	1	Normal	58.1667	7	TDF-3TC-EFV	2	2	1	3	1	2	2	1	0	2	0	Active	1	Active	0	NA	0	#REF!	#REF!	55.75		0		1
Seperated/Divorced	II	2	Working/Playing	296	2	Normal	152.8	7	AZT-3TC-NVP	1	2	2	1	2	1	2	2	0	2		Active	1	Active	0	NA	0	#REF!	#REF!	50.2143		0		1
Seperated/Divorced	II	2	Working/Playing	292	2	Normal	60.9	7	TDF-3TC-EFV	2	2	1	3	1	2	2	1	0	2		Active	1	Active	0	NA	0	#REF!	#REF!	53.5357		0		1
Single	II	2	Working/Playing	MISSING	4	Normal	77.6667	7	AZT-3TC-NVP	1	2	2	1	2	1	2	2	0	2	0	Active	1	Active	0	NA	0	#REF!	#REF!	53.7857				1
Seperated/Divorced	II	2	Working/Playing	95	1	Normal	44.1	7	TDF-3TC-EFV	2	2	1	3	1	2	2	1	-1	3	1	Active	1	Active	0	NA	0	#REF!	#REF!	39.7857			0	1
Seperated/Divorced	II	2	Working/Playing	427	3	Normal	41.8667	7	AZT-3TC-NVP	1	2	2	1	2	1	2	2	1	1	1	Active	1	Active	0	NA	0	#REF!	#REF!	50.9643			0	1
Seperated/Divorced	II	2	Working/Playing	411	3	Normal	44.5333	7	TDF-3TC-EFV	2	2	1	3	1	2	2	1	1	1	1	Active	1	Active	0	NA	0	#REF!	#REF!	48.6786			0	1
Seperated/Divorced	II	2	Working/Playing	45	1	Normal	39.3333	7	TDF-3TC-EFV	2	2	1	3	1	2	2	1	1	1	1	Active	3	Active	0	NA	0	#REF!	#REF!	50.3214				1
Married	II	2	Working/Playing	29	1	Normal	38.5	7	TDF-3TC-EFV	2	2	1	3	1	2	2	1	1	1	1	Active	2	Active	0	NA	0	#REF!	#REF!	55.75			0	1
Married	II	2	Working/Playing	213	2	Normal	43.1667	7	TDF-3TC-EFV	2	2	1	3	1	2	2	1	1	1	1	Active	1	Active	0	NA	0	#REF!	#REF!	50.2143			0	1
Married	II	2	Working/Playing	241	2	Normal	42.7	7	TDF-3TC-EFV	2	2	1	3	1	2	2	1	1	1	50	Active	1	Active	0	NA	0	#REF!	#REF!	53.5357		1	0	1
Child	II	2	Working/Playing	684	5	Normal	2.4	1	AZT-3TC-NVP	1	2	2	1	2	1	2	2	5138	1	1	Active	1	Active	0	NA	0	#REF!	#REF!	53.7857			0	1
Married	II	2	Working/Playing	153	1	Normal	44.8	7	TDF-3TC-EFV	2	2	1	3	1	2	2	1	1	1	1	Active	2	Active	0	NA	0	#REF!	#REF!	39.7857			0	1
Married	II	2	Working/Playing	0	1	Normal	42.2	7	TDF-3TC-EFV	2	2	1	3	1	2	2	1	1	1	1	Active	1	Active	0	NA	0	#REF!	#REF!	50.9643		0	0	1
Child	II	2	Working/Playing	842	5	Normal	39.3333	7	AZT-3TC-NVP	1	2	2	1	2	1	2	2	1	1	1	Missed_appointment	1	Missed_appointment	0	NA	0	#REF!	#REF!	48.6786			0	1
Seperated/Divorced	II	2	Working/Playing	883	5	Normal	4.2	1	TDF-3TC-EFV	2	2	1	3	1	2	2	1	1	1	1	Active	1	Active	0	NA	0	#REF!	#REF!	50.3214			0	1
Single	II	2	Working/Playing	951	5	Normal	3.5	1	TDF-3TC-EFV	2	2	1	3	1	2	2	1	-1	3	1	Active	1	Active	0	NA	0	#REF!	#REF!	55.75			0	1
Married	II	2	Working/Playing	922	5	Normal	5.83333	1	TDF-3TC-EFV	2	2	1	3	1	2	2	1	1	1	1	LFTU	1	LFTU	0	NA	0	#REF!	#REF!	50.2143			1	1
Single	II	2	Working/Playing	413	3	Normal	36.3333	7	TDF-3TC-EFV	2	2	1	3	1	2	2	1	1	1	1	Active	1	Active	0	NA	0	#REF!	#REF!	53.5357			0	1
Single	I	1	Working/Playing	1264	5	Normal	30	6	TDF-3TC-EFV	2	2	1	3	1	2	2	1	-1	3	4890	Active	2	Active	0	NA	0	#REF!	#REF!	53.7857			0	1
Married	I	1	Working/Playing	573	5	Normal	36	7	TDF-3TC-EFV	2	2	1	3	1	2	2	1	1	1	1	Active	1	Active	0	NA	0	#REF!	#REF!	39.7857			0	1
Seperated/Divorced	II	2	Working/Playing	59	1	Normal	43.1667	7	TDF-3TC-EFV	2	2	1	3	1	2	2	1	1	1	3130	Active	1	Active	0	NA	0	#REF!	#REF!	50.9643			0	1
Married	II	2	Working/Playing	419	3	Normal	-7.43333	1	TDF-3TC-EFV	2	2	1	3	1	2	2	1	20	1	50	Active	1	Active	0	NA	0	#REF!	#REF!	48.6786			0	1
Married	II	2	Working/Playing	447	3	Normal	23.3667	4	TDF-3TC-EFV	2	2	1	3	1	2	2	1	1	1	1	Active	1	Active	0	NA	0	#REF!	#REF!	50.3214			0	1
Married	II	2	Working/Playing	221	2	Normal	44.7	7	TDF-3TC-EFV	2	2	1	3	1	2	2	1	-1	3	321	Active	1	Active	0	NA	0	#REF!	#REF!	55.75				1
Married	II	2	Working/Playing	263	2	Normal	36.3	7	TDF-3TC-EFV	2	2	1	3	1	2	2	1	1	1	71	Active	2	Active	0	NA	0	#REF!	#REF!	50.2143			0	1
Child	II	2	Working/Playing	0	1	Normal	37.3333	7	ABC-3TC-NVP	2	1	2	2	2	1	2	2	1	1	153	Active	2	Active	0	NA	0	#REF!	#REF!	53.5357			0	1
Child	II	2	Working/Playing	0	1	Normal	31.2667	6	ABC-3TC-LPV/r	2	1	2	2	2	2	1	3	1	1	1	Active	1	Active	0	NA	0	#REF!	#REF!	53.7857			0	1
Single	I	1	Working/Playing	576	5	Normal	40.7	7	TDF-3TC-EFV	2	2	1	3	1	2	2	1	1	1	1	Active	1	Active	0	NA	0	#REF!	#REF!	39.7857				1
Married	II	2	Working/Playing	382	3	Normal	36.0333	7	TDF-3TC-EFV	2	2	1	3	1	2	2	1	1	1	1	Active	1	Active	0	NA	0	#REF!	#REF!	50.9643			1	1
Married	II	2	Working/Playing	385	3	Normal	29.0333	5	TDF-3TC-EFV	2	2	1	3	1	2	2	1	1	1	1	Active	2	Active	0	NA	0	#REF!	#REF!	48.6786			0	1
Child	II	2	Working/Playing	0	1	Normal	38.2667	7	ABC-3TC-LPV/r	2	1	2	2	2	2	1	3	1	1	1	Active	1	Active	0	NA	0	#REF!	#REF!	50.3214			0	1
Seperated/Divorced	II	2	Working/Playing	294	2	Normal	33.9	6	TDF-3TC-EFV	2	2	1	3	1	2	2	1	1	1	1	Active	2	Active	0	NA	0	#REF!	#REF!	55.75			0	1
Widowed	II	2	Working/Playing	460	3	Normal	36.9667	7	TDF-3TC-EFV	2	2	1	3	1	2	2	1	1	1	1	Active	1	Active	0	NA	0	#REF!	#REF!	50.2143			0	1
Single	II	2	Working/Playing	435	3	Normal	38.2667	7	TDF-3TC-EFV	2	2	1	3	1	2	2	1	75	1	20	Active	2	Active	0	NA	0	#REF!	#REF!	53.5357			0	1
Married	II	2	Working/Playing	367	3	Normal	7.93333	2	TDF-3TC-EFV	2	2	1	3	1	2	2	1	1	1	1	Active	2	Active	0	NA	0	#REF!	#REF!	53.7857			0	1
Married	II	2	Working/Playing	446	3	Normal	6.53333	2	TDF-3TC-EFV	2	2	1	3	1	2	2	1	132	1	397	Active	1	Active	0	NA	0	#REF!	#REF!	39.7857			0	1
Married	II	2	Working/Playing	615	5	Normal	62.4667	7	AZT-3TC-NVP	1	2	2	1	2	1	2	2	-1	3	70	Active	1	Active	0	NA	0	#REF!	#REF!	50.9643			0	1
Seperated/Divorced	II	2	Working/Playing	82	1	Normal	38.6	7	AZT-3TC-NVP	1	2	2	1	2	1	2	2	1	1	1	Active	1	Active	0	NA	0	#REF!	#REF!	48.6786			0	1
Seperated/Divorced	II	2	Working/Playing	462	3	Normal	39.7333	7	TDF-3TC-EFV	2	2	1	3	1	2	2	1	1	1	1	Active	2	Active	0	NA	0	#REF!	#REF!	50.3214			0	1
Seperated/Divorced	II	2	Working/Playing	378	3	Normal	134.133	7	ABC-3TC-NVP	2	1	2	2	2	1	2	2	20	1	50	Active	1	Active	0	NA	0	#REF!	#REF!	55.75			0	1
Married	I	1	Working/Playing	457	3	Normal	33.6	6	TDF-3TC-EFV	2	2	1	3	1	2	2	1	1	1	1	Active	1	Active	0	NA	0	#REF!	#REF!	50.2143			0	1
Single	III	3	Ambulatory	10	1	Normal	39.1	7	TDF-3TC-EFV	2	2	1	3	1	2	2	1	1	1	1	Active	1	Active	0	NA	0	#REF!	#REF!	53.5357			0	1
Married	II	2	Working/Playing	132	1	Normal	39.1	7	TDF-3TC-EFV	2	2	1	3	1	2	2	1	1	1	1	Transferred_out	1	Transferred_out	0	NA	0	#REF!	#REF!	53.7857			0	1
Seperated/Divorced	III	3	Working/Playing	48	1	Normal	34.2	6	TDF-3TC-EFV	2	2	1	3	1	2	2	1	1	1	1	Active	3	Active	0	NA	0	#REF!	#REF!	39.7857			0	1
Married	II	2	Working/Playing	190	1	Normal	97.0667	7	AZT-3TC-EFV	1	2	2	1	1	2	2	1	-1	3	764	Active	1	Active	0	NA	0	#REF!	#REF!	50.9643			0	1
Child	II	2	Working/Playing	441	3	Normal	26.0667	5	TDF-3TC-NVP	2	2	1	3	2	1	2	2	0	2	81	Active	1	Active	0	NA	0	#REF!	#REF!	48.6786			0	1
Single	II	2	Working/Playing	224	2	Normal	107	7	AZT-3TC-EFV	1	2	2	1	1	2	2	1	1130000	1	2140	Active	2	Active	0	NA	0	#REF!	#REF!	50.3214			0	1
Married	II	2	Working/Playing	398	3	Normal	37.2667	7	TDF-3TC-EFV	2	2	1	3	1	2	2	1	1	1	1	Active	1	Active	0	NA	0	#REF!	#REF!	55.75			0	1
Single	II	2	Working/Playing	867	5	Normal	33.8333	6	TDF-3TC-EFV	2	2	1	3	1	2	2	1	1	1	1	Active	2	Active	0	NA	0	#REF!	#REF!	50.2143			0	1
Married	II	2	Working/Playing	1158	5	Normal	39.6667	7	TDF-3TC-EFV	2	2	1	3	1	2	2	1	1	1	1	Active	2	Active	0	NA	0	#REF!	#REF!	53.5357			0	1
Married	II	2	Working/Playing	0	1	Normal	36.8667	7	TDF-3TC-EFV	2	2	1	3	1	2	2	1	1	1	1	Active	1	Active	0	NA	0	#REF!	#REF!	53.7857			0	1
Married	II	2	Working/Playing	214	2	Normal	38	7	TDF-3TC-EFV	2	2	1	3	1	2	2	1	1	1	1	Active	1	Active	0	NA	0	#REF!	#REF!	39.7857			0	1
Child	II	2	Working/Playing	889	5	Normal	29.7333	5	ABC-3TC-EFV	2	1	2	2	1	2	2	1	1	1	1	Active	1	Active	0	NA	0	#REF!	#REF!	50.9643			0	1
Married	I	1	Working/Playing	1460	5	Normal	28.3	5	TDF-3TC-EFV	2	2	1	3	1	2	2	1	1	1	1	Active	1	Active	0	NA	0	#REF!	#REF!	48.6786			0	1
Married	II	2	Working/Playing	673	5	Normal	25.8333	5	TDF-3TC-EFV	2	2	1	3	1	2	2	1	1	1	1	Active	1	Active	0	NA	0	#REF!	#REF!	50.3214			0	1
Married	II	2	Working/Playing	716	5	Normal	31.2667	6	TDF-3TC-EFV	2	2	1	3	1	2	2	1	-1	3	1	Active	2	Active	0	NA	0	#REF!	#REF!	55.75			0	1
Married	II	2	Working/Playing	120	1	Normal	36.8667	7	TDF-3TC-EFV	2	2	1	3	1	2	2	1	1	1	1	Active	2	Active	0	NA	0	#REF!	#REF!	50.2143			0	1
Child	II	2	Working/Playing	91	1	Normal	39.2	7	ABC-3TC-LPV/r	2	1	2	2	2	2	1	3	20	1	2650	Missed_appointment	1	Missed_appointment	0	NA	0	#REF!	#REF!	53.5357		0		1
Single	II	2	Working/Playing	0	1	Normal	1.63333	1	TDF-3TC-EFV	2	2	1	3	1	2	2	1	-1	3	0	Active	1	Active	0	NA	0	#REF!	#REF!	53.7857		0		1
Single	II	2	Working/Playing	0	1	Normal	8.7	2	ABC-3TC-NVP	2	1	2	2	2	1	2	2	0	2	0	Active	1	Active	0	NA	0	#REF!	#REF!	39.7857			0	1
Married	II	2	Working/Playing	414	3	Normal	39.4667	7	TDF-3TC-EFV	2	2	1	3	1	2	2	1	0	2	0	Active	1	Active	0	NA	0	#REF!	#REF!	50.9643			0	1
Child	I	1	Working/Playing	734	5	Normal	35.1333	6	AZT-3TC-NVP	1	2	2	1	2	1	2	2	0	2		Active	1	Active	0	NA	0	#REF!	#REF!	48.6786		0		1
Married	II	2	Working/Playing	71	1	Normal	2.33333	1	TDF-3TC-EFV	2	2	1	3	1	2	2	1	-1	3		Active	2	Active	0	NA	0	#REF!	#REF!	50.3214			0	1
Seperated/Divorced	III	3	Working/Playing	170	1	Normal	43.1	7	TDF-3TC-EFV	2	2	1	3	1	2	2	1	20	1	1	Active	1	Active	0	NA	0	#REF!	#REF!	55.75		0		1
Widowed	II	2	Working/Playing	0	1	Normal	0.466667	1	TDF-3TC-EFV	2	2	1	3	1	2	2	1	-1	3	0	Active	1	Active	0	NA	0	#REF!	#REF!	50.2143			0	1
Child	II	2	Working/Playing	127	1	Normal	113.067	7	D4T-3TC-NVP	2	2	2	4	2	1	2	2	0	2	0	Active	1	Active	0	NA	0	#REF!	#REF!	53.5357			0	1
Child	I	1	Working/Playing	MISSING	4	Normal	46.9667	7	ABC-3TC-DTG	2	1	2	2	2	2	2	4	-1	3		Active	3	Active	0	NA	0	#REF!	#REF!	53.7857			0	1
Widowed	II	2	Working/Playing	MISSING	4	Normal	125.467	7	AZT-3TC-NVP	1	2	2	1	2	1	2	2	1	1	1	Active	1	Active	0	NA	0	#REF!	#REF!	39.7857				1
Married	II	2	Working/Playing	179	1	Normal	59.2333	7	AZT-3TC-LPV/r	1	2	2	1	2	2	1	3	0	2	0	Active	1	Active	0	NA	0	#REF!	#REF!	50.9643		0		1
Married	II	2	Working/Playing	258	2	Normal	-0.433333	1	TDF-3TC-EFV	2	2	1	3	1	2	2	1	-1	3	0	Active	1	Active	0	NA	0	#REF!	#REF!	48.6786			0	1
Child	II	2	Working/Playing	622	5	Normal	36.4	7	AZT-3TC-NVP	1	2	2	1	2	1	2	2	3056	1	784	Active	1	Active	0	NA	0	#REF!	#REF!	50.3214			0	1
Single	II	2	Working/Playing	151	1	Normal	84.3667	7	AZT-3TC-NVP	1	2	2	1	2	1	2	2	1	1	1	Active	1	Active	0	NA	0	#REF!	#REF!	55.75			0	1
Married	III	3	Working/Playing	75	1	Normal	87.0333	7	AZT-3TC-NVP	1	2	2	1	2	1	2	2	1	1	1	Active	1	Active	0	NA	0	#REF!	#REF!	50.2143			0	1
Widowed	III	3	Working/Playing	312	2	Normal	61.4	7	TDF-3TC-EFV	2	2	1	3	1	2	2	1	1	1	1	Active	1	Active	0	NA	0	#REF!	#REF!	53.5357				1
Married	II	2	Working/Playing	329	2	Normal	53.4333	7	TDF-3TC-EFV	2	2	1	3	1	2	2	1	20	1	0	Active	1	Active	0	NA	0	#REF!	#REF!	53.7857			0	1
Seperated/Divorced	II	2	Working/Playing	214	2	Normal	104.3	7	AZT-3TC-NVP	1	2	2	1	2	1	2	2	1	1	1	Active	1	Active	0	NA	0	#REF!	#REF!	39.7857			0	1
Child	II	2	Working/Playing	268	2	Normal	67.6	7	AZT-3TC-NVP	1	2	2	1	2	1	2	2	12038	1	21700	Active	1	Active	0	NA	0	#REF!	#REF!	50.9643				1
Married	I	1	Working/Playing	655	5	Normal	8.4	2	TDF-3TC-EFV	2	2	1	3	1	2	2	1	0	2	0	Active	1	Active	0	NA	0	#REF!	#REF!	48.6786		0		1
Married	II	2	Working/Playing	0	1	Normal	0.4	1	TDF-3TC-EFV	2	2	1	3	1	2	2	1	-1	3	0	Active	1	Active	0	NA	0	#REF!	#REF!	50.3214			0	1
Child	III	3	Working/Playing	MISSING	4	Normal	108.733	7	D4T-3TC-NVP	2	2	2	4	2	1	2	2	70	1	1	Active	1	Active	0	NA	0	#REF!	#REF!	55.75			0	1
Married	II	2	Working/Playing	MISSING	4	Normal	51.9	7	TDF-3TC-EFV	2	2	1	3	1	2	2	1	52	1		Active	1	Active	0	NA	0	#REF!	#REF!	50.2143			1	1
Married	III	3	Working/Playing	206	2	Normal	64.8667	7	AZT-3TC-NVP	1	2	2	1	2	1	2	2	1	1	1	Active	1	Active	0	NA	0	#REF!	#REF!	53.5357				1
Child	I	1	Working/Playing	MISSING	4	Normal	16.5667	3	ABC-3TC-LPV/r	2	1	2	2	2	2	1	3	0	2	0	Active	1	Active	0	NA	0	#REF!	#REF!	53.7857			0	1
Single	II	2	Working/Playing	869	5	Normal	49.2667	7	AZT-3TC-NVP	1	2	2	1	2	1	2	2	1	1	167578	Active	1	Active	0	NA	0	#REF!	#REF!	39.7857			0	1
Child	II	2	Working/Playing	552	5	Normal	35.9	6	AZT-3TC-EFV	1	2	2	1	1	2	2	1	1	1	1	Active	1	Active	0	NA	0	#REF!	#REF!	50.9643			0	1
Child	II	2	Working/Playing	2362	5	Normal	31.5	6	ABC-3TC-EFV	2	1	2	2	1	2	2	1	1	1	1	Active	1	Active	0	NA	0	#REF!	#REF!	48.6786				1
Married	IV	4	Working/Playing	MISSING	4	Normal	8.2	2	ABC-3TC-EFV	2	1	2	2	1	2	2	1	0	2	0	Active	1	Active	0	NA	0	#REF!	#REF!	50.3214		0		1
Married	II	2	Working/Playing	904	5	Normal	108.433	7	AZT-3TC-EFV	1	2	2	1	1	2	2	1	26282	1	20	Active	1	Active	0	NA	0	#REF!	#REF!	55.75			0	1
Child	II	2	Working/Playing	399	3	Normal	85.3667	7	AZT-3TC-NVP	1	2	2	1	2	1	2	2	127606	1	73400	Active	1	Active	0	NA	0	#REF!	#REF!	50.2143			0	1
Child	I	1	Working/Playing	333	2	Normal	63.3	7	TDF-3TC-EFV	2	2	1	3	1	2	2	1	0	2	1	Active	3	Active	0	NA	0	#REF!	#REF!	53.5357			0	1
Married	III	3	Working/Playing	484	3	Normal	27.7667	5	TDF-3TC-EFV	2	2	1	3	1	2	2	1	1	1	1	Active	1	Active	0	NA	0	#REF!	#REF!	53.7857			0	1
Child	II	2	Working/Playing	1600	5	Normal	90.1667	7	AZT-3TC-NVP	1	2	2	1	2	1	2	2	-1	3	0	Active	1	Active	0	NA	0	#REF!	#REF!	39.7857			0	1
Married	III	3	Working/Playing	159	1	Normal	100.1	7	AZT-3TC-NVP	1	2	2	1	2	1	2	2	1	1	1	Active	1	Active	0	NA	0	#REF!	#REF!	50.9643				1
Single	II	2	Working/Playing	25	1	Normal	80.8	7	AZT-3TC-EFV	1	2	2	1	1	2	2	1	0	2	0	Active	1	Active	0	NA	0	#REF!	#REF!	48.6786			0	1
Married	II	2	Working/Playing	434	3	Normal	94.5333	7	TDF-3TC-EFV	2	2	1	3	1	2	2	1	1	1	1	Active	1	Active	0	NA	0	#REF!	#REF!	50.3214			0	1
Child	II	2	Working/Playing	421	3	Normal	88.6667	7	AZT-3TC-NVP	1	2	2	1	2	1	2	2	-1	3	0	Active	1	Active	0	NA	0	#REF!	#REF!	55.75			1	1
Seperated/Divorced	III	3	Working/Playing	122	1	Normal	86.2667	7	AZT-3TC-NVP	1	2	2	1	2	1	2	2	1	1	1	Active	1	Active	0	NA	0	#REF!	#REF!	50.2143			0	1
Child	I	1	Working/Playing	1230	5	Normal	77.0333	7	AZT-3TC-NVP	1	2	2	1	2	1	2	2	-1	3	3298	Transferred_out	1	Transferred_out	0	NA	0	#REF!	#REF!	53.5357			0	1
Married	II	2	Working/Playing	331	2	Normal	61.2333	7	AZT-3TC-EFV	1	2	2	1	1	2	2	1	1	1	1	Active	1	Active	0	NA	0	#REF!	#REF!	53.7857			0	1
Seperated/Divorced	II	2	Working/Playing	320	2	Normal	95.1667	7	TDF-3TC-NVP	2	2	1	3	2	1	2	2	20	1	136	Active	1	Active	0	NA	0	#REF!	#REF!	39.7857				1
Child	II	2	Working/Playing	MISSING	4	Normal	27.3667	5	AZT-3TC-NVP	1	2	2	1	2	1	2	2	0	2	0	Active	1	Active	0	NA	0	#REF!	#REF!	50.9643			0	1
Widowed	II	2	Working/Playing	MISSING	4	Normal	121.367	7	AZT-3TC-NVP	1	2	2	1	2	1	2	2	0	2	0	Active	1	Active	0	NA	0	#REF!	#REF!	48.6786			0	1
Married	II	2	Working/Playing	211	2	Normal	89.1	7	TDF-3TC-NVP	2	2	1	3	2	1	2	2	253808	1	962	Dead	1	Dead	0	NA	0	#REF!	#REF!	50.3214			0	1
Child	II	2	Working/Playing	177	1	Normal	96.8667	7	AZT-3TC-NVP	1	2	2	1	2	1	2	2	69800	1		Transferred_out	1	Transferred_out	0	NA	0	#REF!	#REF!	55.75			0	1
Single	III	3	Working/Playing	239	2	Normal	75.8333	7	AZT-3TC-NVP	1	2	2	1	2	1	2	2	20	1	42800	LFTU	2	LFTU	0	NA	0	#REF!	#REF!	50.2143				1
Married	II	2	Working/Playing	458	3	Normal	47.9	7	TDF-3TC-EFV	2	2	1	3	1	2	2	1	0	2	0	Active	1	Active	0	NA	0	#REF!	#REF!	53.5357			0	1
Child	II	2	Working/Playing	482	3	Normal	79.8333	7	D4T-3TC-NVP	2	2	2	4	2	1	2	2	0	2	0	Active	1	Active	0	NA	0	#REF!	#REF!	53.7857			0	1
Child	II	2	Working/Playing	209	2	Normal	57.2667	7	TDF-3TC-NVP	2	2	1	3	2	1	2	2	0	2	0	Transferred_out	1	Transferred_out	0	NA	0	#REF!	#REF!	39.7857			0	1
Child	II	2	Working/Playing	1039	5	Normal	60.8333	7	ABC-3TC-EFV	2	1	2	2	1	2	2	1	1	1	121	Active	1	Active	0	NA	0	#REF!	#REF!	50.9643			0	3
Child	IV	4	Working/Playing	MISSING	4	Normal	85.7	7	AZT-3TC-NVP	1	2	2	1	2	1	2	2	-1	3	2440	Missed_appointment	1	Missed_appointment	0	NA	0	#REF!	#REF!	48.6786				1
Single	I	1	Working/Playing	MISSING	4	Normal	9.4	2	TDF-3TC-EFV	2	2	1	3	1	2	2	1	-1	3	0	LFTU	1	LFTU	0	NA	0	#REF!	#REF!	50.3214			0	1
Widowed	II	2	Working/Playing	MISSING	4	Normal	43.6333	7	TDF-3TC-NVP	2	2	1	3	2	1	2	2	3910	1	399	Active	1	Active	0	NA	0	#REF!	#REF!	55.75			0	1
Child	III	3	Working/Playing	1146	5	Normal	66.8667	7	AZT-3TC-NVP	1	2	2	1	2	1	2	2	-1	3	0	Active	1	Active	0	NA	0	#REF!	#REF!	50.2143			0	1
Child	II	2	Working/Playing	264	2	Normal	1.3	1	AZT-3TC-NVP	1	2	2	1	2	1	2	2	0	2	0	Active	1	Active	0	NA	0	#REF!	#REF!	53.5357			0	1
Child	II	2	Working/Playing	783	5	Normal	34.3	6	AZT-3TC-NVP	1	2	2	1	2	1	2	2	17156	1	39100	Active	1	Active	0	NA	0	#REF!	#REF!	53.7857		0		1
Single	II	2	Working/Playing	367	3	Normal	-10.7333	1	TDF-3TC-EFV	2	2	1	3	1	2	2	1	-1	3	0	Transferred_out	1	Transferred_out	0	NA	0	#REF!	#REF!	39.7857			0	1
Widowed	II	2	Working/Playing	MISSING	4	Normal	54.1	7	TDF-3TC-EFV	2	2	1	3	1	2	2	1	0	2	0	Active	2	Active	0	NA	0	#REF!	#REF!	50.9643			0	1
Married	II	2	Working/Playing	94	1	Normal	71.7333	7	TDF-3TC-NVP	2	2	1	3	2	1	2	2	0	2	0	Active	1	Active	0	NA	0	#REF!	#REF!	48.6786			0	1
Child	II	2	Working/Playing	251	2	Normal	94.3333	7	D4T-3TC-NVP	2	2	2	4	2	1	2	2	1656	1	4680	Active	1	Active	0	NA	0	#REF!	#REF!	50.3214		0		1
Single	II	2	Working/Playing	0	1	Normal	0.466667	1	TDF-3TC-EFV	2	2	1	3	1	2	2	1	-1	3		LFTU	1	LFTU	0	NA	0	#REF!	#REF!	55.75			0	1
Married	II	2	Working/Playing	466	3	Normal	35.2333	6	TDF-3TC-EFV	2	2	1	3	1	2	2	1	1	1	1	Active	1	Active	0	NA	0	#REF!	#REF!	50.2143			0	1
Married	II	2	Working/Playing	314	2	Normal	66.8333	7	TDF-3TC-NVP	2	2	1	3	2	1	2	2	50	1	90	Active	1	Active	0	NA	0	#REF!	#REF!	53.5357			0	1
Seperated/Divorced	II	2	Working/Playing	403	3	Normal	20.5333	4	TDF-3TC-EFV	2	2	1	3	1	2	2	1	1	1	50	Active	1	Active	0	NA	0	#REF!	#REF!	53.7857		0		1
Seperated/Divorced	II	2	Working/Playing	MISSING	4	Normal	0.466667	1	TDF-3TC-EFV	2	2	1	3	1	2	2	1	-1	3	0	Transferred_out	1	Transferred_out	0	NA	0	#REF!	#REF!	39.7857			0	1
Seperated/Divorced	II	2	Working/Playing	389	3	Normal	35.4667	6	TDF-3TC-EFV	2	2	1	3	1	2	2	1	-1	3	1	Active	1	Active	0	NA	0	#REF!	#REF!	50.9643			0	1
Child	II	2	Working/Playing	212	2	Normal	95.3	7	D4T-3TC-EFV	2	2	2	4	1	2	2	1	13548	1	8451	Active	1	Active	0	NA	0	#REF!	#REF!	48.6786			0	1
Married	II	2	Working/Playing	473	3	Normal	34.9667	6	TDF-3TC-EFV	2	2	1	3	1	2	2	1	1	1	1	Transferred_out	1	Transferred_out	0	NA	0	#REF!	#REF!	50.3214				1
Seperated/Divorced	II	2	Working/Playing	105	1	Normal	0	1	TDF-3TC-EFV	2	2	1	3	1	2	2	1	0	2		LFTU	1	LFTU	0	NA	0	#REF!	#REF!	55.75				1
Child	II	2	Working/Playing	MISSING	4	Normal	16.1	3	AZT-3TC-NVP	1	2	2	1	2	1	2	2	-1	3	74	LFTU	1	LFTU	0	NA	0	#REF!	#REF!	50.2143			0	1
Married	II	2	Working/Playing	410	3	Normal	30.5	6	TDF-3TC-EFV	2	2	1	3	1	2	2	1	-1	3	1	Active	2	Active	0	NA	0	#REF!	#REF!	53.5357		0		1
Child	II	2	Working/Playing	MISSING	4	Normal	17.0333	3	ABC-3TC-EFV	2	1	2	2	1	2	2	1	0	2	0	Active	1	Active	0	NA	0	#REF!	#REF!	53.7857				3
Single	II	2	Working/Playing	408	3	Normal	18.5	4	ABC-3TC-EFV	2	1	2	2	1	2	2	1	30734	1	63326	Active	1	Active	0	NA	0	#REF!	#REF!	39.7857		0		1
Child	II	2	Working/Playing	MISSING	4	Normal	20.6	4	ABC-3TC-NVP	2	1	2	2	2	1	2	2	75	1	72	Active	1	Active	0	NA	0	#REF!	#REF!	50.9643		0		1
Single	II	2	Working/Playing	MISSING	4	Normal	82.8667	7	AZT-3TC-NVP	1	2	2	1	2	1	2	2	0	2	0	Active	1	Active	0	NA	0	#REF!	#REF!	48.6786			0	1
Single	II	2	Working/Playing	387	3	Normal	25.3333	5	TDF-3TC-EFV	2	2	1	3	1	2	2	1	1	1	1	Active	1	Active	0	NA	0	#REF!	#REF!	50.3214			0	1
Single	IV	4	Working/Playing	178	1	Normal	34.9333	6	AZT-3TC-EFV	1	2	2	1	1	2	2	1	1	1	198	Active	1	Active	0	NA	0	#REF!	#REF!	55.75			0	1
Married	I	1	Working/Playing	53	1	Normal	24.0333	5	TDF-3TC-EFV	2	2	1	3	1	2	2	1	1	1	1	Active	2	Active	0	NA	0	#REF!	#REF!	50.2143			0	1
Married	II	2	Working/Playing	427	3	Normal	37.2333	7	TDF-3TC-EFV	2	2	1	3	1	2	2	1	20	1	50	Active	2	Active	0	NA	0	#REF!	#REF!	53.5357		1	0	1
Seperated/Divorced	II	2	Working/Playing	84	1	Normal	69.0667	7	TDF-3TC-EFV	2	2	1	3	1	2	2	1	1	1	1	Active	1	Active	0	NA	0	#REF!	#REF!	53.7857			0	2
Seperated/Divorced	III	3	Working/Playing	0	1	Normal	35.3333	6	TDF-3TC-EFV	2	2	1	3	1	2	2	1	1	1	1	Active	2	Active	0	NA	0	#REF!	#REF!	39.7857		1	0	1
Child	II	2	Working/Playing	1257	5	Normal	54.0333	7	AZT-3TC-NVP	1	2	2	1	2	1	2	2	1	1	1	Active	1	Active	0	NA	0	#REF!	#REF!	50.9643			0	1
Married	II	2	Working/Playing	381	3	Normal	26.8333	5	TDF-3TC-EFV	2	2	1	3	1	2	2	1	3220	1	50	Active	1	Active	0	NA	0	#REF!	#REF!	48.6786			0	1
Married	II	2	Working/Playing	412	3	Normal	20.3667	4	TDF-3TC-EFV	2	2	1	3	1	2	2	1	1	1	1	Active	1	Active	0	NA	0	#REF!	#REF!	50.3214		1	0	1
Single	II	2	Working/Playing	371	3	Normal	61.3333	7	AZT-3TC-NVP	1	2	2	1	2	1	2	2	1	1	1	Active	1	Active	0	NA	0	#REF!	#REF!	55.75		0		1
Married	II	2	Working/Playing	641	5	Normal	0.466667	1	TDF-3TC-EFV	2	2	1	3	1	2	2	1	-1	3	0	Missed_appointment	1	Missed_appointment	0	NA	0	#REF!	#REF!	50.2143			0	1
Married	II	2	Working/Playing	56	1	Normal	10.9667	2	TDF-3TC-EFV	2	2	1	3	1	2	2	1	1	1	1	Active	1	Active	0	NA	0	#REF!	#REF!	53.5357			0	1
Married	II	2	Working/Playing	328	2	Normal	59.8	7	TDF-3TC-EFV	2	2	1	3	1	2	2	1	-1	3	1	Active	2	Active	0	NA	0	#REF!	#REF!	53.7857			0	1
Married	II	2	Working/Playing	MISSING	4	Normal	48.4667	7	TDF-3TC-EFV	2	2	1	3	1	2	2	1	20	1	40	Active	1	Active	0	NA	0	#REF!	#REF!	39.7857		1	0	1
Married	II	2	Working/Playing	731	5	Normal	58.3667	7	TDF-3TC-EFV	2	2	1	3	1	2	2	1	1	1	1	Active	1	Active	0	NA	0	#REF!	#REF!	50.9643			0	1
Married	I	1	Working/Playing	241	2	Normal	31.7333	6	TDF-3TC-EFV	2	2	1	3	1	2	2	1	1	1	1	Active	1	Active	0	NA	0	#REF!	#REF!	48.6786			0	1
Married	II	2	Working/Playing	98	1	Normal	92.2	7	AZT-3TC-NVP	1	2	2	1	2	1	2	2	0	2	0	LFTU	1	LFTU	0	NA	0	#REF!	#REF!	50.3214			0	1
Child	II	2	Working/Playing	956	5	Normal	44.5	7	AZT-3TC-NVP	1	2	2	1	2	1	2	2	56	1	790	Active	1	Active	1	17.5	17.5	#REF!	#REF!	15.75	PCD		0	1
Child	II	2	Working/Playing	1726	5	Normal	73.7	7	ABC-3TC-DTG	2	1	2	2	2	2	2	4	654	1	315	Active	1	Active	0	NA	0	#REF!	#REF!	50.2143		6	0	1
Married	II	2	Working/Playing	411	3	Normal	77.9	7	AZT-3TC-NVP	1	2	2	1	2	1	2	2	-1	3	0	Active	1	Active	0	NA	0	#REF!	#REF!	53.5357			0	1
Child	II	2	Working/Playing	171	1	Normal	69.2667	7	AZT-3TC-NVP	1	2	2	1	2	1	2	2	36482	1	207000	Active	1	Active	0	NA	0	#REF!	#REF!	53.7857			0	1
Married	II	2	Working/Playing	400	3	Normal	90.9	7	AZT-3TC-NVP	1	2	2	1	2	1	2	2	1	1	1	Dead	1	Dead	0	NA	0	#REF!	#REF!	39.7857		0		1
Widowed	II	2	Working/Playing	MISSING	4	Normal	21	4	TDF-3TC-NVP	2	2	1	3	2	1	2	2	-1	3	150	Active	1	Active	0	NA	0	#REF!	#REF!	50.9643			0	1
Married	I	1	Working/Playing	1175	5	Normal	26.2333	5	TDF-3TC-EFV	2	2	1	3	1	2	2	1	1	1	196	Active	2	Active	0	NA	0	#REF!	#REF!	48.6786			0	1
Seperated/Divorced	III	3	Working/Playing	196	1	Normal	84.7	7	TDF-3TC-NVP	2	2	1	3	2	1	2	2	20	1	50	Active	1	Active	0	NA	0	#REF!	#REF!	50.3214			0	1
Seperated/Divorced	II	2	Working/Playing	133	1	Normal	31.2667	6	TDF-3TC-EFV	2	2	1	3	1	2	2	1	1	1	81	LFTU	1	LFTU	0	NA	0	#REF!	#REF!	55.75		1	0	1
Child	II	2	Working/Playing	707	5	Normal	70.6667	7	AZT-3TC-NVP	1	2	2	1	2	1	2	2	1	1	1	Active	1	Active	0	NA	0	#REF!	#REF!	50.2143			0	1
Child	II	2	Working/Playing	685	5	Normal	103.933	7	AZT-3TC-NVP	1	2	2	1	2	1	2	2	25418	1	80	Active	1	Active	0	NA	0	#REF!	#REF!	53.5357			0	1
Married	II	2	Working/Playing	317	2	Normal	50.1667	7	TDF-3TC-NVP	2	2	1	3	2	1	2	2	1	1	1	Active	1	Active	0	NA	0	#REF!	#REF!	53.7857			0	1
Single	II	2	Working/Playing	312	2	Normal	22.8667	4	ABC-3TC-EFV	2	1	2	2	1	2	2	1	75	1	6964	Active	2	Active	0	NA	0	#REF!	#REF!	39.7857			0	1
Child	II	2	Working/Playing	249	2	Normal	42.2	7	ABC-3TC-EFV	2	1	2	2	1	2	2	1	51	1	6010	Active	1	Active	0	NA	0	#REF!	#REF!	50.9643			0	1
Seperated/Divorced	II	2	Working/Playing	233	2	Normal	60.9667	7	AZT-3TC-NVP	1	2	2	1	2	1	2	2	1	1	1	Active	1	Active	0	NA	0	#REF!	#REF!	48.6786		0		1
Single	II	2	Working/Playing	177	1	Normal	97.4667	7	AZT-3TC-NVP	1	2	2	1	2	1	2	2	13500	1	0	Active	1	Active	0	NA	0	#REF!	#REF!	50.3214			0	1
Seperated/Divorced	II	2	Working/Playing	63	1	Normal	33.5	6	TDF-3TC-EFV	2	2	1	3	1	2	2	1	1	1	1	Active	1	Active	0	NA	0	#REF!	#REF!	55.75			0	1
Widowed	II	2	Working/Playing	308	2	Normal	67.3333	7	TDF-3TC-NVP	2	2	1	3	2	1	2	2	0	2	0	Active	1	Active	0	NA	0	#REF!	#REF!	50.2143			0	1
Married	II	2	Working/Playing	288	2	Normal	74.2	7	D4T-3TC-NVP	2	2	2	4	2	1	2	2	1	1	31	Active	1	Active	0	NA	0	#REF!	#REF!	53.5357			0	1
Single	II	2	Working/Playing	727	5	Normal	3.26667	1	TDF-3TC-EFV	2	2	1	3	1	2	2	1	-1	3	1	Active	1	Active	0	NA	0	#REF!	#REF!	53.7857		0		1
Single	II	2	Working/Playing	MISSING	4	Normal	7.53333	2	TDF-3TC-ATV/r	2	2	1	3	2	2	1	3	-1	3		Active	1	Active	0	NA	0	#REF!	#REF!	39.7857			0	1
Child	III	3	Working/Playing	888	5	Normal	64.6	7	ABC-3TC-LPV/r	2	1	2	2	2	2	1	3	20	1	1	Active	1	Active	0	NA	0	#REF!	#REF!	50.9643			0	1
Child	II	2	Working/Playing	173	1	Normal	98	7	D4T-3TC-NVP	2	2	2	4	2	1	2	2	14800	1	3790	Active	1	Active	0	NA	0	#REF!	#REF!	48.6786			0	1
Married	II	2	Working/Playing	123	1	Normal	10.5	2	AZT-3TC-EFV	1	2	2	1	1	2	2	1	-1	3	1	Active	1	Active	0	NA	0	#REF!	#REF!	50.3214		1	0	1
Child	II	2	Working/Playing	2044	5	Normal	37.3667	7	ABC-3TC-NVP	2	1	2	2	2	1	2	2	1	1	1	Active	1	Active	0	NA	0	#REF!	#REF!	50.32			0	1
Single	II	2	Working/Playing	119	1	Normal	34.3	6	TDF-3TC-EFV	2	2	1	3	1	2	2	1	1	1	251000	Active	1	Active	1	23.7667	23.7667	#REF!	#REF!	14.36	PBC		0	1
Child	II	2	Working/Playing	412	3	Normal	98.9333	7	AZT-3TC-NVP	1	2	2	1	2	1	2	2	12600	1	0	Active	1	Active	0	NA	0	#REF!	#REF!	53.5357			0	1
Married	II	2	Working/Playing	304	2	Overweight	26.8	5	TDF-3TC-EFV	2	2	1	3	1	2	2	1	1	1	1	Active	1	Active	0	NA	0	#REF!	#REF!	53.7857			1	1
Married	II	2	Working/Playing	317	2	Normal	31.4333	6	TDF-3TC-EFV	2	2	1	3	1	2	2	1	-1	3	1	Active	1	Active	0	NA	0	#REF!	#REF!	39.7857		1	0	1
Child	II	2	Working/Playing	406	3	Normal	62.0333	7	AZT-3TC-NVP	1	2	2	1	2	1	2	2	1	1	1	Active	1	Active	0	NA	0	#REF!	#REF!	50.9643			0	1
Married	II	2	Working/Playing	MISSING	4	Normal	29.5	5	TDF-3TC-EFV	2	2	1	3	1	2	2	1	0	2	0	Active	1	Active	0	NA	0	#REF!	#REF!	48.6786		0	0	1
Child	II	2	Working/Playing	96	1	Normal	9.16667	2	TDF-3TC-EFV	2	2	1	3	1	2	2	1	456428	1	2040	Active	1	Active	0	NA	0	#REF!	#REF!	50.3214			0	1
Child	II	2	Working/Playing	MISSING	4	Normal	35.2333	6	AZT-3TC-NVP	1	2	2	1	2	1	2	2	0	2	0	Active	1	Active	0	NA	0	#REF!	#REF!	55.75		0	0	1
Single	II	2	Working/Playing	122	1	Normal	43.3	7	AZT-3TC-EFV	1	2	2	1	1	2	2	1	0	2	0	Active	1	Active	0	NA	0	#REF!	#REF!	50.2143			0	1
Child	II	2	Working/Playing	318	2	Normal	64.5	7	AZT-3TC-NVP	1	2	2	1	2	1	2	2	0	2	0	Active	1	Active	0	NA	0	#REF!	#REF!	53.5357		1	0	1
Child	II	2	Working/Playing	1527	5	Normal	68.3667	7	AZT-3TC-NVP	1	2	2	1	2	1	2	2	1	1	1	Active	1	Active	0	NA	0	#REF!	#REF!	53.7857			0	1
Child	II	2	Working/Playing	595	5	Normal	62	7	AZT-3TC-EFV	1	2	2	1	1	2	2	1	126000	1	1880	Active	1	Active	0	NA	0	#REF!	#REF!	39.7857			0	1
Married	II	2	Working/Playing	498	3	Normal	18.6	4	TDF-3TC-EFV	2	2	1	3	1	2	2	1	-1	3	1	Active	1	Active	0	NA	0	#REF!	#REF!	50.9643			0	1
Child	II	2	Working/Playing	100	1	Normal	10.1667	2	TDF-3TC-EFV	2	2	1	3	1	2	2	1	-1	3	1	Active	1	Active	0	NA	0	#REF!	#REF!	48.6786		1	1	1
Child	II	2	Working/Playing	261	2	Normal	63.5333	7	AZT-3TC-NVP	1	2	2	1	2	1	2	2	1	1	1	Active	1	Active	0	NA	0	#REF!	#REF!	50.3214			0	1
Single	II	2	Working/Playing	0	1	Normal	31.0333	6	AZT-3TC-NVP	1	2	2	1	2	1	2	2	16600	1	1	Active	1	Active	0	NA	0	#REF!	#REF!	55.75			0	1
Married	IV	4	Working/Playing	388	3	Normal	38.4333	7	TDF-3TC-EFV	2	2	1	3	1	2	2	1	1	1	1	Active	2	Active	0	NA	0	#REF!	#REF!	50.2143			0	1
Single	II	2	Working/Playing	602	5	Normal	28.9333	5	TDF-3TC-EFV	2	2	1	3	1	2	2	1	1	1	1	Active	1	Active	0	NA	0	#REF!	#REF!	53.5357			0	1
Seperated/Divorced	II	2	Working/Playing	351	3	Normal	29	5	TDF-3TC-EFV	2	2	1	3	1	2	2	1	77	1	64	Active	1	Active	0	NA	0	#REF!	#REF!	53.7857			0	1
Single	II	2	Working/Playing	111	1	Normal	27.9333	5	TDF-3TC-EFV	2	2	1	3	1	2	2	1	127	1	1	Active	1	Active	0	NA	0	#REF!	#REF!	39.7857		1	0	1
Child	II	2	Working/Playing	1467	5	Normal	52.4333	7	AZT-3TC-NVP	1	2	2	1	2	1	2	2	1	1	1	Active	1	Active	0	NA	0	#REF!	#REF!	50.9643			0	1
Child	II	2	Working/Playing	344	2	Normal	4.36667	1	ABC-3TC-EFV	2	1	2	2	1	2	2	1	-1	3	0	Active	1	Active	0	NA	0	#REF!	#REF!	48.6786			0	1
Married	II	2	Working/Playing	497	3	Normal	26.7333	5	TDF-3TC-EFV	2	2	1	3	1	2	2	1	20	1	1	Active	1	Active	0	NA	0	#REF!	#REF!	50.3214			1	1
Married	II	2	Working/Playing	0	1	Normal	67.5667	7	TDF-3TC-EFV	2	2	1	3	1	2	2	1	1	1	1	Active	1	Active	0	NA	0	#REF!	#REF!	55.75			0	1
Single	III	3	Working/Playing	207	2	Normal	92.9	7	AZT-3TC-EFV	1	2	2	1	1	2	2	1	0	2	0	Active	2	Active	0	NA	0	#REF!	#REF!	50.2143			0	1
Married	II	2	Working/Playing	574	5	Normal	28.1333	5	TDF-3TC-EFV	2	2	1	3	1	2	2	1	1	1	1	Active	1	Active	0	NA	0	#REF!	#REF!	53.5357			0	1
Child	II	2	Working/Playing	505	5	Normal	76.7667	7	AZT-3TC-NVP	1	2	2	1	2	1	2	2	20	1	208	Active	1	Active	0	NA	0	#REF!	#REF!	53.7857			0	1
Child	II	2	Working/Playing	MISSING	4	Normal	33.0667	6	AZT-3TC-NVP	1	2	2	1	2	1	2	2	2642	1	5530	Active	1	Active	0	NA	0	#REF!	#REF!	39.7857			0	1
Single	II	2	Working/Playing	468	3	Normal	20.6333	4	TDF-3TC-EFV	2	2	1	3	1	2	2	1	-1	3	1	Active	1	Active	0	NA	0	#REF!	#REF!	50.9643			0	1
Child	II	2	Working/Playing	MISSING	4	Normal	31.2667	6	TDF-3TC-EFV	2	2	1	3	1	2	2	1	0	2	61	Active	1	Active	0	NA	0	#REF!	#REF!	48.6786			0	1
Seperated/Divorced	III	3	Working/Playing	265	2	Normal	27.0667	5	TDF-3TC-EFV	2	2	1	3	1	2	2	1	1	1	1	Active	1	Active	0	NA	0	#REF!	#REF!	50.3214			0	1
Married	III	3	Working/Playing	132	1	Normal	82.9667	7	AZT-3TC-NVP	1	2	2	1	2	1	2	2	31844	1	19300	Active	1	Active	0	NA	0	#REF!	#REF!	55.75			0	1
Married	II	2	Working/Playing	0	1	Normal	28.2333	5	TDF-3TC-EFV	2	2	1	3	1	2	2	1	20	1	1	Active	2	Active	0	NA	0	#REF!	#REF!	50.2143			0	1
Single	II	2	Working/Playing	645	5	Normal	71.5	7	AZT-3TC-EFV	1	2	2	1	1	2	2	1	20	1	1	Active	1	Active	0	NA	0	#REF!	#REF!	53.5357			0	1
Child	II	2	Working/Playing	0	1	Normal	11	2	ABC-3TC-EFV	2	1	2	2	1	2	2	1	-1	3	1150	Active	1	Active	0	NA	0	#REF!	#REF!	53.7857			0	1
Widowed	II	2	Working/Playing	261	2	Normal	80.2	7	AZT-3TC-NVP	1	2	2	1	2	1	2	2	1	1	1	Active	1	Active	0	NA	0	#REF!	#REF!	39.7857			0	1
Married	I	1	Working/Playing	220	2	Normal	26.4667	5	TDF-3TC-EFV	2	2	1	3	1	2	2	1	-1	3		Transferred_out	2	Transferred_out	0	NA	0	#REF!	#REF!	50.9643			0	1
Married	II	2	Working/Playing	392	3	Normal	8.66667	2	TDF-3TC-EFV	2	2	1	3	1	2	2	1	-1	3	1	LFTU	2	LFTU	0	NA	0	#REF!	#REF!	48.6786			0	1
Married	III	3	Working/Playing	96	1	Normal	63.7667	7	TDF-3TC-NVP	2	2	1	3	2	1	2	2	1	1	1	Transferred_out	1	Transferred_out	0	NA	0	#REF!	#REF!	50.3214			0	1
Married	II	2	Working/Playing	275	2	Normal	32	6	TDF-3TC-EFV	2	2	1	3	1	2	2	1	1	1	20	Active	1	Active	0	NA	0	#REF!	#REF!	55.75			0	1
Married	I	1	Working/Playing	482	3	Normal	65.8	7	TDF-3TC-EFV	2	2	1	3	1	2	2	1	-1	3		Active	3	Active	0	NA	0	#REF!	#REF!	50.2143			0	1
Married	II	2	Working/Playing	249	2	Normal	73.9	7	AZT-3TC-DTG	1	2	2	1	2	2	2	4	28862	1	75400	Active	1	Active	0	NA	0	#REF!	#REF!	53.5357			0	1
Married	II	2	Working/Playing	605	5	Normal	3.16667	1	TDF-3TC-EFV	2	2	1	3	1	2	2	1	-1	3	1	Active	1	Active	0	NA	0	#REF!	#REF!	53.7857			0	1
Widowed	II	2	Working/Playing	382	3	Normal	21.1667	4	TDF-3TC-EFV	2	2	1	3	1	2	2	1	1	1	1	Active	1	Active	0	NA	0	#REF!	#REF!	39.7857			1	1
Married	III	3	Working/Playing	56	1	Normal	81.5667	7	AZT-3TC-NVP	1	2	2	1	2	1	2	2	1	1	1	Active	1	Active	0	NA	0	#REF!	#REF!	50.9643			1	1
Single	III	3	Working/Playing	89	1	Normal	80.8667	7	TDF-3TC-NVP	2	2	1	3	2	1	2	2	1	1	170	Active	1	Active	0	NA	0	#REF!	#REF!	48.6786			0	1
Married	II	2	Working/Playing	119	1	Normal	73.0333	7	AZT-3TC-NVP	1	2	2	1	2	1	2	2	1	1	20	Active	1	Active	0	NA	0	#REF!	#REF!	50.3214			1	1
Single	II	2	Working/Playing	277	2	Normal	43.8333	7	AZT-3TC-EFV	1	2	2	1	1	2	2	1	1	1	1	LFTU	1	LFTU	0	NA	0	#REF!	#REF!	55.75			0	1
Single	II	2	Working/Playing	416	3	Normal	27.5	5	ABC-3TC-EFV	2	1	2	2	1	2	2	1	1	1	1	Active	2	Active	0	NA	0	#REF!	#REF!	50.2143		1	0	1
Child	II	2	Working/Playing	1167	5	Normal	50.8667	7	AZT-3TC-NVP	1	2	2	1	2	1	2	2	1	1	1	Active	1	Active	0	NA	0	#REF!	#REF!	53.5357			0	1
Married	II	2	Working/Playing	128	1	Normal	24.7333	5	TDF-3TC-EFV	2	2	1	3	1	2	2	1	140	1	50	Active	2	Active	0	NA	0	#REF!	#REF!	53.7857			0	1
Single	III	3	Working/Playing	16	1	Normal	80.8	7	AZT-3TC-NVP	1	2	2	1	2	1	2	2	1	1	1	Active	1	Active	0	NA	0	#REF!	#REF!	39.7857			0	1
Child	II	2	Working/Playing	1359	5	Normal	81.1667	7	AZT-3TC-NVP	1	2	2	1	2	1	2	2	66	1	20	Active	1	Active	0	NA	0	#REF!	#REF!	50.9643			0	1
Seperated/Divorced	II	2	Working/Playing	MISSING	4	Normal	103.667	7	TDF-3TC-NVP	2	2	1	3	2	1	2	2	1	1	116	Active	1	Active	0	NA	0	#REF!	#REF!	48.6786		1	0	1
Child	II	2	Working/Playing	1049	5	Normal	62.9333	7	AZT-3TC-NVP	1	2	2	1	2	1	2	2	1	1	1	Active	1	Active	0	NA	0	#REF!	#REF!	50.3214			0	1
Child	I	1	Working/Playing	MISSING	4	Normal	32.2667	6	ABC-3TC-EFV	2	1	2	2	1	2	2	1	1	1	1	Active	1	Active	0	NA	0	#REF!	#REF!	55.75			0	1
Married	I	1	Working/Playing	230	2	Normal	24.5	5	TDF-3TC-EFV	2	2	1	3	1	2	2	1	20	1	1	Active	1	Active	0	NA	0	#REF!	#REF!	50.2143			0	1
Married	II	2	Working/Playing	427	3	Normal	25.1	5	TDF-3TC-EFV	2	2	1	3	1	2	2	1	20	1		Active	1	Active	0	NA	0	#REF!	#REF!	53.5357			0	1
Child	III	3	Working/Playing	280	2	Normal	61.3333	7	AZT-3TC-NVP	1	2	2	1	2	1	2	2	42230	1	22700	Transferred_out	1	Transferred_out	0	NA	0	#REF!	#REF!	53.7857			0	1
Single	IV	4	Working/Playing	479	3	Normal	80.9667	7	TDF-3TC-LPV/r	2	2	1	3	2	2	1	3	1	1	1	Active	1	Active	0	NA	0	#REF!	#REF!	39.7857			0	1
Child	II	2	Working/Playing	1117	5	Normal	102.833	7	AZT-3TC-NVP	1	2	2	1	2	1	2	2	1	1	25700	Active	1	Active	0	NA	0	#REF!	#REF!	50.9643			0	1
Seperated/Divorced	II	2	Working/Playing	227	2	Normal	61.7333	7	AZT-3TC-NVP	1	2	2	1	2	1	2	2	14202	1	58	Active	1	Active	0	NA	0	#REF!	#REF!	48.6786			0	1
Seperated/Divorced	II	2	Working/Playing	847	5	Normal	2.33333	1	TDF-3TC-EFV	2	2	1	3	1	2	2	1	-1	3	142	Active	1	Active	0	NA	0	#REF!	#REF!	50.3214			0	1
Widowed	III	3	Working/Playing	743	5	Normal	9.96667	2	TDF-3TC-EFV	2	2	1	3	1	2	2	1	48	1	95	Active	1	Active	0	NA	0	#REF!	#REF!	55.75			0	1
Seperated/Divorced	II	2	Working/Playing	211	2	Normal	54.1333	7	AZT-3TC-NVP	1	2	2	1	2	1	2	2	1	1	1	Active	1	Active	0	NA	0	#REF!	#REF!	50.2143			0	1
Single	I	1	Working/Playing	266	2	Normal	28.8333	5	TDF-3TC-EFV	2	2	1	3	1	2	2	1	1	1	1	Active	2	Active	0	NA	0	#REF!	#REF!	53.5357			0	1
Married	II	2	Working/Playing	185	1	Normal	41.9333	7	TDF-3TC-EFV	2	2	1	3	1	2	2	1	20	1	1	Active	1	Active	0	NA	0	#REF!	#REF!	53.7857			0	1
Child	II	2	Working/Playing	213	2	Normal	73.3333	7	D4T-3TC-NVP	2	2	2	4	2	1	2	2	11418	1	11257	Active	1	Active	0	NA	0	#REF!	#REF!	39.7857			1	1
Married	II	2	Working/Playing	307	2	Normal	42.5	7	TDF-3TC-EFV	2	2	1	3	1	2	2	1	1	1	1	Active	1	Active	0	NA	0	#REF!	#REF!	50.9643			0	1
Child	II	2	Working/Playing	58	1	Normal	82.9333	7	D4T-3TC-NVP	2	2	2	4	2	1	2	2	-1	3	3910	Active	1	Active	0	NA	0	#REF!	#REF!	48.6786			0	1
Child	III	3	Working/Playing	352	3	Normal	52.6333	7	TDF-3TC-NVP	2	2	1	3	2	1	2	2	20	1	20	Active	1	Active	0	NA	0	#REF!	#REF!	50.3214		1	0	1
Child	II	2	Working/Playing	1374	5	Normal	38.5	7	AZT-3TC-NVP	1	2	2	1	2	1	2	2	1	1	14000	Active	1	Active	0	NA	0	#REF!	#REF!	55.75			0	1
Married	II	2	Working/Playing	2679	5	Normal	52.1667	7	TDF-3TC-EFV	2	2	1	3	1	2	2	1	1	1	197	LFTU	1	LFTU	0	NA	0	#REF!	#REF!	50.2143			0	1
Married	III	3	Working/Playing	178	1	Normal	53.9667	7	TDF-3TC-NVP	2	2	1	3	2	1	2	2	1	1	1	Active	1	Active	0	NA	0	#REF!	#REF!	53.5357			1	1
Seperated/Divorced	III	3	Working/Playing	33	1	Normal	62.9667	7	AZT-3TC-EFV	1	2	2	1	1	2	2	1	1	1	1	Active	1	Active	0	NA	0	#REF!	#REF!	53.7857			0	1
Single	II	2	Working/Playing	281	2	Normal	55.6	7	AZT-3TC-NVP	1	2	2	1	2	1	2	2	1	1	1	Active	1	Active	0	NA	0	#REF!	#REF!	39.7857			0	1
Married	II	2	Working/Playing	189	1	Normal	59.5	7	TDF-3TC-NVP	2	2	1	3	2	1	2	2	1	1	1	Active	1	Active	0	NA	0	#REF!	#REF!	50.9643			0	1
Child	II	2	Working/Playing	2133	5	Normal	67.5	7	AZT-3TC-NVP	1	2	2	1	2	1	2	2	1	1	1	Active	1	Active	0	NA	0	#REF!	#REF!	48.6786		1	0	1
Child	II	2	Working/Playing	602	5	Normal	52.0333	7	AZT-3TC-EFV	1	2	2	1	1	2	2	1	0	2	81	Active	1	Active	0	NA	0	#REF!	#REF!	50.3214			0	1
Single	II	2	Working/Playing	560	5	Normal	37.5	7	TDF-3TC-EFV	2	2	1	3	1	2	2	1	1	1		Transferred_out	1	Transferred_out	0	NA	0	#REF!	#REF!	55.75			0	2
Widowed	II	2	Working/Playing	291	2	Overweight	54.3667	7	AZT-3TC-NVP	1	2	2	1	2	1	2	2	78258	1		Dead	4	Dead	0	NA	0	#REF!	#REF!	50.2143			0	1
Married	III	3	Working/Playing	37	1	Normal	64.3333	7	TDF-3TC-NVP	2	2	1	3	2	1	2	2	1	1	1	Active	1	Active	0	NA	0	#REF!	#REF!	53.5357			0	1
Married	II	2	Working/Playing	160	1	Normal	15.7	3	TDF-3TC-EFV	2	2	1	3	1	2	2	1	1	1	1	Active	1	Active	0	NA	0	#REF!	#REF!	53.7857		1	0	1
Child	II	2	Working/Playing	1264	5	Normal	38.9333	7	ABC-3TC-EFV	2	1	2	2	1	2	2	1	1	1	1	Active	1	Active	0	NA	0	#REF!	#REF!	39.7857			0	1
Child	III	3	Working/Playing	1391	5	Normal	31.5	6	ABC-3TC-EFV	2	1	2	2	1	2	2	1	1	1	1	Active	1	Active	0	NA	0	#REF!	#REF!	50.9643			0	1
Married	II	2	Working/Playing	203	2	Normal	60.8	7	AZT-3TC-NVP	1	2	2	1	2	1	2	2	1	1	1	Active	1	Active	0	NA	0	#REF!	#REF!	48.6786			1	1
Married	II	2	Working/Playing	331	2	Normal	58.7333	7	TDF-3TC-EFV	2	2	1	3	1	2	2	1	1	1	1	Transferred_out	1	Transferred_out	0	NA	0	#REF!	#REF!	50.3214			0	1
Single	II	2	Working/Playing	9	1	Normal	66.3	7	TDF-3TC-ATV/r	2	2	1	3	2	2	1	3	-1	3	158	Active	1	Active	0	NA	0	#REF!	#REF!	55.75			0	1
Child	II	2	Working/Playing	613	5	Normal	33.7667	6	ABC-3TC-LPV/r	2	1	2	2	2	2	1	3	1	1	345	Active	1	Active	0	NA	0	#REF!	#REF!	50.2143			0	1
Single	II	2	Working/Playing	248	2	Normal	60.6667	7	TDF-3TC-NVP	2	2	1	3	2	1	2	2	1	1	1	LFTU	1	LFTU	0	NA	0	#REF!	#REF!	53.5357			0	1
Seperated/Divorced	II	2	Working/Playing	2249	5	Normal	47.9	7	ABC-3TC-EFV	2	1	2	2	1	2	2	1	1	1	1	Active	1	Active	0	NA	0	#REF!	#REF!	53.7857			0	1
Married	II	2	Working/Playing	555	5	Normal	48.7333	7	TDF-3TC-EFV	2	2	1	3	1	2	2	1	1	1	1	Active	1	Active	0	NA	0	#REF!	#REF!	39.7857			1	1
Married	III	3	Working/Playing	351	3	Normal	36.9333	7	TDF-3TC-EFV	2	2	1	3	1	2	2	1	1	1	1	Active	1	Active	0	NA	0	#REF!	#REF!	50.9643			0	1
Child	I	1	Working/Playing	144	1	Normal	57.8667	7	D4T-3TC-NVP	2	2	2	4	2	1	2	2	21582	1	6074	Dead	1	Dead	0	NA	0	#REF!	#REF!	48.6786			0	1
Widowed	I	1	Working/Playing	190	1	Normal	78.8667	7	AZT-3TC-NVP	1	2	2	1	2	1	2	2	1	1	1	Active	1	Active	0	NA	0	#REF!	#REF!	50.3214			0	1
Married	II	2	Working/Playing	201	2	Normal	56.4667	7	TDF-3TC-NVP	2	2	1	3	2	1	2	2	1	1	1	Active	1	Active	0	NA	0	#REF!	#REF!	55.75			1	1
Married	II	2	Working/Playing	654	5	Normal	21.5333	4	TDF-3TC-EFV	2	2	1	3	1	2	2	1	1	1	1	Active	1	Active	0	NA	0	#REF!	#REF!	50.2143			0	1
Child	II	2	Working/Playing	MISSING	4	Normal	75.9	7	AZT-3TC-NVP	1	2	2	1	2	1	2	2	1	1	1	Active	1	Active	0	NA	0	#REF!	#REF!	53.5357			0	1
Married	II	2	Working/Playing	683	5	Normal	48.0667	7	AZT-3TC-EFV	1	2	2	1	1	2	2	1	1	1	1	Active	1	Active	0	NA	0	#REF!	#REF!	53.7857			0	1
Married	III	3	Working/Playing	221	2	Normal	67.3667	7	AZT-3TC-EFV	1	2	2	1	1	2	2	1	1	1	1	Active	1	Active	0	NA	0	#REF!	#REF!	39.7857			0	1
Married	II	2	Working/Playing	109	1	Normal	47.7667	7	TDF-3TC-EFV	2	2	1	3	1	2	2	1	1	1	20	Active	1	Active	0	NA	0	#REF!	#REF!	50.9643			0	1
Married	III	3	Working/Playing	135	1	Normal	43.6	7	TDF-3TC-EFV	2	2	1	3	1	2	2	1	1	1	1	Active	1	Active	0	NA	0	#REF!	#REF!	48.6786			0	1
Married	I	1	Working/Playing	49	1	Normal	40.7667	7	TDF-3TC-NVP	2	2	1	3	2	1	2	2	17048	1	61400	Active	1	Active	0	NA	0	#REF!	#REF!	50.3214			0	1
Child	III	3	Working/Playing	759	5	Normal	39.9	7	AZT-3TC-EFV	1	2	2	1	1	2	2	1	4630	1	49000	Active	1	Active	0	NA	0	#REF!	#REF!	55.75			0	1
Married	II	2	Working/Playing	491	3	Normal	71.2667	7	AZT-3TC-NVP	1	2	2	1	2	1	2	2	1	1	1	Active	1	Active	0	NA	0	#REF!	#REF!	50.2143			0	1
Child	II	2	Working/Playing	MISSING	4	Normal	68.0667	7	D4T-3TC-NVP	2	2	2	4	2	1	2	2	11400	1	26500	Active	1	Active	0	NA	0	#REF!	#REF!	53.5357			0	1
Married	III	3	Working/Playing	175	1	Normal	53.7333	7	AZT-3TC-NVP	1	2	2	1	2	1	2	2	1144	1	890	Transferred_out	1	Transferred_out	0	NA	0	#REF!	#REF!	53.7857			0	1
Married	II	2	Working/Playing	622	5	Normal	29.4	5	TDF-3TC-EFV	2	2	1	3	1	2	2	1	1	1	1	Active	1	Active	0	NA	0	#REF!	#REF!	39.7857			0	1
Child	III	3	Working/Playing	53	1	Normal	51.2667	7	AZT-3TC-NVP	1	2	2	1	2	1	2	2	4296	1	1	Active	1	Active	0	NA	0	#REF!	#REF!	50.9643			0	1
Married	II	2	Working/Playing	231	2	Normal	54.8667	7	TDF-3TC-EFV	2	2	1	3	1	2	2	1	20	1	1	Active	1	Active	0	NA	0	#REF!	#REF!	48.6786			0	1
Married	III	3	Working/Playing	160	1	Normal	55.6	7	AZT-3TC-NVP	1	2	2	1	2	1	2	2	1	1	1	Active	1	Active	0	NA	0	#REF!	#REF!	50.3214			0	1
Child	III	3	Working/Playing	2605	5	Normal	31.6667	6	ABC-3TC-EFV	2	1	2	2	1	2	2	1	118	1	1	Active	1	Active	0	NA	0	#REF!	#REF!	55.75			1	1
Married	II	2	Working/Playing	342	2	Normal	30.1	6	TDF-3TC-EFV	2	2	1	3	1	2	2	1	-1	3	5270	Active	1	Active	0	NA	0	#REF!	#REF!	50.2143			0	1
Single	III	3	Working/Playing	263	2	Normal	67.6667	7	TDF-3TC-NVP	2	2	1	3	2	1	2	2	1	1	1	Active	1	Active	0	NA	0	#REF!	#REF!	53.5357			0	1
Single	II	2	Working/Playing	179	1	Normal	37.3667	7	TDF-3TC-EFV	2	2	1	3	1	2	2	1	1	1	1	Transferred_out	1	Transferred_out	0	NA	0	#REF!	#REF!	53.7857			0	1
Child	II	2	Working/Playing	409	3	Normal	53.6667	7	AZT-3TC-NVP	1	2	2	1	2	1	2	2	3746	1	94400	Active	1	Active	0	NA	0	#REF!	#REF!	39.7857			0	1
Child	III	3	Working/Playing	MISSING	4	Normal	52.9	7	AZT-3TC-NVP	1	2	2	1	2	1	2	2	52799	1	24300	Active	1	Active	0	NA	0	#REF!	#REF!	50.9643			0	1
Child	III	3	Working/Playing	1554	5	Normal	53.7333	7	ABC-3TC-LPV/r	2	1	2	2	2	2	1	3	1	1	1	Active	1	Active	0	NA	0	#REF!	#REF!	48.6786			0	1
Single	II	2	Working/Playing	MISSING	4	Normal	51.9333	7	TDF-3TC-EFV	2	2	1	3	1	2	2	1	0	2	0	Active	1	Active	0	NA	0	#REF!	#REF!	50.3214			0	1
Child	III	3	Working/Playing	713	5	Normal	48.1333	7	AZT-3TC-NVP	1	2	2	1	2	1	2	2	96	1	0	Active	1	Active	0	NA	0	#REF!	#REF!	55.75			0	1
Married	II	2	Working/Playing	455	3	Normal	21.8667	4	TDF-3TC-EFV	2	2	1	3	1	2	2	1	1	1	20	Active	1	Active	0	NA	0	#REF!	#REF!	50.2143			0	1
Married	II	2	Working/Playing	202	2	Normal	42.2667	7	TDF-3TC-EFV	2	2	1	3	1	2	2	1	1	1	1	Active	1	Active	0	NA	0	#REF!	#REF!	53.5357			0	1
Child	II	2	Working/Playing	250	2	Normal	65.8333	7	AZT-3TC-NVP	1	2	2	1	2	1	2	2	58	1	0	Active	1	Active	0	NA	0	#REF!	#REF!	53.7857			0	1
Married	II	2	Working/Playing	521	5	Normal	13.5333	3	TDF-3TC-EFV	2	2	1	3	1	2	2	1	20	1	1	Transferred_out	1	Transferred_out	0	NA	0	#REF!	#REF!	39.7857			0	1
Child	III	3	Working/Playing	552	5	Normal	41.4667	7	D4T-3TC-LPV/r	2	2	2	4	2	2	1	3	1	1	1	Active	1	Active	0	NA	0	#REF!	#REF!	50.9643			0	1
Child	III	3	Working/Playing	1188	5	Normal	49.2667	7	AZT-3TC-NVP	1	2	2	1	2	1	2	2	11814	1	2980	Transferred_out	1	Transferred_out	0	NA	0	#REF!	#REF!	48.6786			0	1
Married	II	2	Working/Playing	351	3	Normal	29.1667	5	TDF-3TC-EFV	2	2	1	3	1	2	2	1	1	1	1	Active	1	Active	0	NA	0	#REF!	#REF!	50.3214			0	1
Child	II	2	Working/Playing	MISSING	4	Normal	38.7667	7	ABC-3TC-EFV	2	1	2	2	1	2	2	1	0	2	0	Active	1	Active	0	NA	0	#REF!	#REF!	55.75			0	1
Seperated/Divorced	II	2	Working/Playing	147	1	Normal	35	6	AZT-3TC-NVP	1	2	2	1	2	1	2	2	1	1	1	Active	1	Active	0	NA	0	#REF!	#REF!	50.2143			0	1
Child	II	2	Working/Playing	566	5	Normal	69.8667	7	ABC-3TC-NVP	2	1	2	2	2	1	2	2	50	1	0	Active	1	Active	0	NA	0	#REF!	#REF!	53.5357			0	1
Child	II	2	Working/Playing	552	5	Normal	34.0667	6	AZT-3TC-NVP	1	2	2	1	2	1	2	2	29400	1	39700	Active	1	Active	0	NA	0	#REF!	#REF!	53.7857			0	1
Married	I	1	Working/Playing	64	1	Normal	35.0667	6	TDF-3TC-EFV	2	2	1	3	1	2	2	1	1	1	20	Active	1	Active	0	NA	0	#REF!	#REF!	39.7857			0	1
Child	II	2	Working/Playing	MISSING	4	Normal	99.8667	7	AZT-3TC-NVP	1	2	2	1	2	1	2	2	15800	1	39500	Active	1	Active	0	NA	0	#REF!	#REF!	50.9643		0	0	1
Married	II	2	Working/Playing	274	2	Normal	72.5667	7	TDF-3TC-EFV	2	2	1	3	1	2	2	1	0	2	0	Active	1	Active	0	NA	0	#REF!	#REF!	48.6786			0	1
Widowed	II	2	Working/Playing	189	1	Normal	89.8667	7	AZT-3TC-NVP	1	2	2	1	2	1	2	2	1	1	46	Active	1	Active	0	NA	0	#REF!	#REF!	50.3214			1	1
Single	II	2	Working/Playing	MISSING	4	Normal	-7.43333	1	TDF-3TC-EFV	2	2	1	3	1	2	2	1	-1	3	1	Active	1	Active	0	NA	0	#REF!	#REF!	55.75			0	1
Married	II	2	Working/Playing	175	1	Normal	52.5	7	AZT-3TC-EFV	1	2	2	1	1	2	2	1	20	1	50	Active	1	Active	0	NA	0	#REF!	#REF!	50.2143			0	1
Married	II	2	Working/Playing	318	2	Overweight	35.2333	6	AZT-3TC-EFV	1	2	2	1	1	2	2	1	1	1	1	Active	1	Active	0	NA	0	#REF!	#REF!	53.5357		0	0	1
Single	II	2	Working/Playing	965	5	Normal	31.6	6	ABC-3TC-EFV	2	1	2	2	1	2	2	1	0	2	397646	Active	1	Active	0	NA	0	#REF!	#REF!	53.7857			0	1
Married	I	1	Working/Playing	9	1	Normal	39.4333	7	AZT-3TC-NVP	1	2	2	1	2	1	2	2	1	1	1	Active	1	Active	0	NA	0	#REF!	#REF!	39.7857			0	1
Married	II	2	Working/Playing	273	2	Normal	39.1333	7	TDF-3TC-EFV	2	2	1	3	1	2	2	1	1	1	1048	Active	1	Active	0	NA	0	#REF!	#REF!	50.9643			0	1
Child	II	2	Working/Playing	744	5	Normal	70.4333	7	AZT-3TC-NVP	1	2	2	1	2	1	2	2	222	1		Transferred_out	1	Transferred_out	0	NA	0	#REF!	#REF!	48.6786			0	1
Widowed	II	2	Working/Playing	160	1	Normal	40.6333	7	TDF-3TC-EFV	2	2	1	3	1	2	2	1	1	1	1	Active	1	Active	0	NA	0	#REF!	#REF!	50.3214			0	1
Child	II	2	Working/Playing	MISSING	4	Normal	39.7	7	D4T-3TC-NVP	2	2	2	4	2	1	2	2	-1	3		Active	1	Active	0	NA	0	#REF!	#REF!	55.75			0	1
Child	II	2	Working/Playing	64	1	Normal	87.3	7	AZT-3TC-NVP	1	2	2	1	2	1	2	2	0	2	0	Active	1	Active	0	NA	0	#REF!	#REF!	50.2143			0	1
Married	II	2	Working/Playing	242	2	Normal	31.3	6	TDF-3TC-EFV	2	2	1	3	1	2	2	1	1	1	1	Active	1	Active	0	NA	0	#REF!	#REF!	53.5357			0	1
Married	II	2	Working/Playing	596	5	Normal	31.1667	6	TDF-3TC-EFV	2	2	1	3	1	2	2	1	1	1	1	Transferred_out	1	Transferred_out	0	NA	0	#REF!	#REF!	53.7857			0	1
Child	II	2	Working/Playing	1737	5	Normal	33.5333	6	ABC-3TC-NVP	2	1	2	2	2	1	2	2	1	1	1	LFTU	1	LFTU	0	NA	0	#REF!	#REF!	39.7857		0	0	1
Single	II	2	Working/Playing	MISSING	4	Normal	51.6333	7	AZT-3TC-NVP	1	2	2	1	2	1	2	2	20	1	0	Active	1	Active	0	NA	0	#REF!	#REF!	50.9643			0	1
Married	II	2	Working/Playing	470	3	Normal	106.333	7	AZT-3TC-NVP	1	2	2	1	2	1	2	2	-1	3	1	Active	1	Active	0	NA	0	#REF!	#REF!	48.6786			0	1
Seperated/Divorced	III	3	Working/Playing	299	2	Normal	37.0333	7	TDF-3TC-EFV	2	2	1	3	1	2	2	1	1	1	164	Active	1	Active	0	NA	0	#REF!	#REF!	50.3214			0	1
Child	II	2	Working/Playing	1255	5	Normal	37.3	7	AZT-3TC-EFV	1	2	2	1	1	2	2	1	-1	3		Active	1	Active	0	NA	0	#REF!	#REF!	55.75			0	2
Married	II	2	Working/Playing	128	1	Normal	27.3	5	TDF-3TC-NVP	2	2	1	3	2	1	2	2	1577858	1	75	Active	1	Active	0	NA	0	#REF!	#REF!	50.2143		0	0	1
Married	I	1	Working/Playing	MISSING	4	Normal	23.3333	4	TDF-3TC-EFV	2	2	1	3	1	2	2	1	-1	3		Active	1	Active	0	NA	0	#REF!	#REF!	53.5357			0	1
Child	IV	4	Working/Playing	916	5	Normal	39.3667	7	AZT-3TC-NVP	1	2	2	1	2	1	2	2	1	1	1	Transferred_out	1	Transferred_out	0	NA	0	#REF!	#REF!	53.7857			0	1
Married	II	2	Working/Playing	407	3	Normal	36.3333	7	TDF-3TC-EFV	2	2	1	3	1	2	2	1	1	1	1	Active	1	Active	0	NA	0	#REF!	#REF!	39.7857			0	1
Single	II	2	Working/Playing	177	1	Normal	36.2	7	AZT-3TC-EFV	1	2	2	1	1	2	2	1	1	1	1	Active	1	Active	0	NA	0	#REF!	#REF!	50.9643		0	0	1
Single	II	2	Working/Playing	MISSING	4	Normal	107.1	7	AZT-3TC-EFV	1	2	2	1	1	2	2	1	1220	1	0	Active	1	Active	0	NA	0	#REF!	#REF!	48.6786			0	1
Child	II	2	Working/Playing	MISSING	4	Normal	27.3667	5	ABC-3TC-NVP	2	1	2	2	2	1	2	2	0	2	1993	Active	1	Active	0	NA	0	#REF!	#REF!	50.3214			0	1
Seperated/Divorced	II	2	Working/Playing	MISSING	4	Normal	-3	1	TDF-3TC-EFV	2	2	1	3	1	2	2	1	-1	3	1	Active	1	Active	0	NA	0	#REF!	#REF!	55.75			0	1
Child	II	2	Working/Playing	MISSING	4	Normal	39	7	ABC-3TC-EFV	2	1	2	2	1	2	2	1	0	2	0	Active	1	Active	0	NA	0	#REF!	#REF!	50.2143			0	1
Married	I	1	Working/Playing	MISSING	4	Normal	145.233	7	TDF-3TC-EFV	2	2	1	3	1	2	2	1	0	2	1	Active	3	Active	0	NA	0	#REF!	#REF!	53.5357			0	1
Married	II	2	Working/Playing	MISSING	4	Normal	30.9	6	TDF-3TC-EFV	2	2	1	3	1	2	2	1	1	1	1	Active	1	Active	0	NA	0	#REF!	#REF!	53.7857				1
Child	II	2	Working/Playing	521	5	Normal	64	7	AZT-3TC-NVP	1	2	2	1	2	1	2	2	37610	1		LFTU	1	LFTU	0	NA	0	#REF!	#REF!	39.7857			0	1
Child	II	2	Working/Playing	1743	5	Normal	68.3667	7	AZT-3TC-NVP	1	2	2	1	2	1	2	2	0	2	0	Active	1	Active	0	NA	0	#REF!	#REF!	50.9643		0	0	1
Single	II	2	Working/Playing	MISSING	4	Normal	35.1	6	AZT-3TC-NVP	1	2	2	1	2	1	2	2	228	1	50	Active	1	Active	0	NA	0	#REF!	#REF!	48.6786			0	1
Single	II	2	Working/Playing	495	3	Normal	20.5667	4	TDF-3TC-EFV	2	2	1	3	1	2	2	1	1	1	39	Active	1	Active	0	NA	0	#REF!	#REF!	50.3214			0	1
Child	II	2	Working/Playing	MISSING	4	Normal	32.8333	6	ABC-3TC-NVP	2	1	2	2	2	1	2	2	1	1	50	Active	1	Active	0	NA	0	#REF!	#REF!	55.75		0	0	1
Single	II	2	Working/Playing	459	3	Normal	54.9333	7	TDF-3TC-EFV	2	2	1	3	1	2	2	1	-1	3	1	Active	3	Active	0	NA	0	#REF!	#REF!	50.2143		0	0	1
Widowed	II	2	Working/Playing	114	1	Normal	117.367	7	AZT-3TC-NVP	1	2	2	1	2	1	2	2	20	1	0	Active	1	Active	0	NA	0	#REF!	#REF!	53.5357			0	1
Child	II	2	Working/Playing	355	3	Normal	48.8667	7	AZT-3TC-NVP	1	2	2	1	2	1	2	2	858	1	11700	Active	1	Active	0	NA	0	#REF!	#REF!	53.7857		0	0	1
Married	II	2	Working/Playing	MISSING	4	Normal	82.7333	7	AZT-3TC-NVP	1	2	2	1	2	1	2	2	122000	1	0	Active	1	Active	0	NA	0	#REF!	#REF!	39.7857			0	1
Child	III	3	Working/Playing	914	5	Normal	31.6667	6	TDF-3TC-EFV	2	2	1	3	1	2	2	1	942	1	50	Active	1	Active	0	NA	0	#REF!	#REF!	50.9643			0	1
Child	II	2	Working/Playing	MISSING	4	Normal	83.5333	7	D4T-3TC-NVP	2	2	2	4	2	1	2	2	0	2	0	Active	1	Active	0	NA	0	#REF!	#REF!	48.6786			0	1
Child	III	3	Working/Playing	MISSING	4	Normal	34.5333	6	ABC-3TC-LPV/r	2	1	2	2	2	2	1	3	1	1	1	Transferred_out	1	Transferred_out	0	NA	0	#REF!	#REF!	50.3214			0	1
Child	I	1	Working/Playing	733	5	Normal	31.6333	6	ABC-3TC-EFV	2	1	2	2	1	2	2	1	1	1	1	Active	1	Active	0	NA	0	#REF!	#REF!	55.75		0	0	1
Single	II	2	Working/Playing	MISSING	4	Normal	122.7	7	AZT-3TC-NVP	1	2	2	1	2	1	2	2	262	1	590	Active	1	Active	0	NA	0	#REF!	#REF!	50.2143			0	1
Child	II	2	Working/Playing	1941	5	Normal	37.5667	7	AZT-3TC-NVP	1	2	2	1	2	1	2	2	0	2	0	Active	1	Active	0	NA	0	#REF!	#REF!	53.5357			0	1
Married	II	2	Working/Playing	MISSING	4	Normal	31.5	6	TDF-3TC-EFV	2	2	1	3	1	2	2	1	44	1	1	Active	1	Active	0	NA	0	#REF!	#REF!	53.7857			0	1
Seperated/Divorced	II	2	Working/Playing	268	2	Normal	46.4667	7	TDF-3TC-EFV	2	2	1	3	1	2	2	1	1	1	1	Active	1	Active	0	NA	0	#REF!	#REF!	39.7857			0	1
Married	III	3	Working/Playing	365	3	Normal	30.2667	6	TDF-3TC-EFV	2	2	1	3	1	2	2	1	4498	1	75296	Active	1	Active	0	NA	0	#REF!	#REF!	50.9643			0	1
Single	II	2	Working/Playing	302	2	Normal	12.3667	3	TDF-3TC-EFV	2	2	1	3	1	2	2	1	1	1	1	Active	1	Active	0	NA	0	#REF!	#REF!	48.6786			0	1
Child	III	3	Working/Playing	12	1	Normal	31.2667	6	ABC-3TC-EFV	2	1	2	2	1	2	2	1	1	1	1	Active	1	Active	0	NA	0	#REF!	#REF!	50.3214			0	1
Child	II	2	Working/Playing	MISSING	4	Normal	22.1667	4	ABC-3TC-NVP	2	1	2	2	2	1	2	2	306076	1	1	Active	1	Active	0	NA	0	#REF!	#REF!	55.75		0	0	1
Single	II	2	Working/Playing	MISSING	4	Normal	51.4333	7	TDF-3TC-NVP	2	2	1	3	2	1	2	2	433000	1	1700000	Dead	1	Dead	0	NA	0	#REF!	#REF!	50.2143			0	1
Seperated/Divorced	I	1	Working/Playing	1048	5	Normal	38.3667	7	TDF-3TC-EFV	2	2	1	3	1	2	2	1	1	1		Transferred_out	1	Transferred_out	0	NA	0	#REF!	#REF!	53.5357			0	1
Married	II	2	Working/Playing	675	5	Normal	29.6333	5	TDF-3TC-EFV	2	2	1	3	1	2	2	1	1	1	1	Active	1	Active	0	NA	0	#REF!	#REF!	53.7857		0	0	1
Widowed	II	2	Working/Playing	MISSING	4	Normal	98.1667	7	TDF-3TC-NVP	2	2	1	3	2	1	2	2	0	2	0	Active	1	Active	0	NA	0	#REF!	#REF!	39.7857			0	1
Married	III	3	Working/Playing	725	5	Normal	25.2	5	TDF-3TC-EFV	2	2	1	3	1	2	2	1	1	1	1	Active	1	Active	0	NA	0	#REF!	#REF!	50.9643			0	1
Married	III	3	Working/Playing	88	1	Normal	24.9667	5	TDF-3TC-EFV	2	2	1	3	1	2	2	1	1215052	1	72837	Active	1	Active	0	NA	0	#REF!	#REF!	48.6786			0	1
Married	III	3	Working/Playing	MISSING	4	Normal	24.7667	5	TDF-3TC-EFV	2	2	1	3	1	2	2	1	1	1	50	Active	1	Active	0	NA	0	#REF!	#REF!	50.3214			0	1
Married	II	2	Working/Playing	348	2	Normal	25.1	5	TDF-3TC-NVP	2	2	1	3	2	1	2	2	1	1	107	Active	1	Active	0	NA	0	#REF!	#REF!	55.75			0	1
Married	II	2	Working/Playing	592	5	Normal	26.0667	5	TDF-3TC-EFV	2	2	1	3	1	2	2	1	20	1	1	Active	1	Active	0	NA	0	#REF!	#REF!	50.2143			0	1
Child	II	2	Working/Playing	MISSING	4	Normal	12.8333	3	ABC-3TC-NVP	2	1	2	2	2	1	2	2	1	1	1	Active	1	Active	0	NA	0	#REF!	#REF!	53.5357			0	1
Married	III	3	Working/Playing	163	1	Normal	12.8333	3	TDF-3TC-EFV	2	2	1	3	1	2	2	1	1	1	1	Active	1	Active	0	NA	0	#REF!	#REF!	53.7857			0	1
Married	II	2	Working/Playing	454	3	Normal	23.6333	4	TDF-3TC-EFV	2	2	1	3	1	2	2	1	75	1	1	Active	1	Active	0	NA	0	#REF!	#REF!	39.7857			0	1
Married	I	1	Working/Playing	325	2	Normal	13.3667	3	TDF-3TC-EFV	2	2	1	3	1	2	2	1	1	1	1	Active	1	Active	0	NA	0	#REF!	#REF!	50.9643			0	1
Married	II	2	Working/Playing	MISSING	4	Normal	9.63333	2	TDF-3TC-EFV	2	2	1	3	1	2	2	1	2918	1	1	Active	1	Active	0	NA	0	#REF!	#REF!	48.6786			0	1
Child	II	2	Working/Playing	MISSING	4	Normal	24.0333	5	ABC-3TC-NVP	2	1	2	2	2	1	2	2	1	1	1	Active	1	Active	0	NA	0	#REF!	#REF!	50.3214			0	1
Child	II	2	Working/Playing	MISSING	4	Normal	23.1	4	ABC-3TC-EFV	2	1	2	2	1	2	2	1	1	1	1	Active	1	Active	0	NA	0	#REF!	#REF!	55.75			0	1
Married	II	2	Working/Playing	233	2	Normal	56.9667	7	TDF-3TC-NVP	2	2	1	3	2	1	2	2	70	1	0	Active	1	Active	0	NA	0	#REF!	#REF!	50.2143			0	1
Child	II	2	Working/Playing	466	3	Normal	59.3	7	D4T-3TC-NVP	2	2	2	4	2	1	2	2	58636	1	385	Transferred_out	1	Transferred_out	0	NA	0	#REF!	#REF!	53.5357			0	1
Single	III	3	Working/Playing	108	1	Normal	11.8333	2	TDF-3TC-NVP	2	2	1	3	2	1	2	2	1	1	1	Active	1	Active	0	NA	0	#REF!	#REF!	53.7857		0	0	1
Seperated/Divorced	II	2	Working/Playing	281	2	Normal	120.6	7	AZT-3TC-NVP	1	2	2	1	2	1	2	2	228	1	50	Active	1	Active	0	NA	0	#REF!	#REF!	39.7857			0	1
Seperated/Divorced	II	2	Working/Playing	425	3	Normal	33.3333	6	TDF-3TC-NVP	2	2	1	3	2	1	2	2	1	1	1	Transferred_out	1	Transferred_out	0	NA	0	#REF!	#REF!	50.9643			0	1
Seperated/Divorced	III	3	Working/Playing	161	1	Normal	13.7667	3	TDF-3TC-EFV	2	2	1	3	1	2	2	1	44	1	1	Active	1	Active	0	NA	0	#REF!	#REF!	48.6786			0	1
Child	II	2	Working/Playing	MISSING	4	Normal	21.9333	4	ABC-3TC-EFV	2	1	2	2	1	2	2	1	1284	1		Transferred_out	1	Transferred_out	0	NA	0	#REF!	#REF!	50.3214			0	1
Child	II	2	Working/Playing	498	3	Normal	36.4	7	ABC-3TC-NVP	2	1	2	2	2	1	2	2	-1	3	0	Active	1	Active	0	NA	0	#REF!	#REF!	55.75			1	1
Married	II	2	Working/Playing	145	1	Normal	20.5333	4	TDF-3TC-EFV	2	2	1	3	1	2	2	1	164	1	1	Active	1	Active	0	NA	0	#REF!	#REF!	50.2143			0	1
Seperated/Divorced	II	2	Working/Playing	301	2	Normal	20.5333	4	TDF-3TC-EFV	2	2	1	3	1	2	2	1	6288	1		Transferred_out	1	Transferred_out	0	NA	0	#REF!	#REF!	53.5357			0	1
Seperated/Divorced	II	2	Working/Playing	11	1	Normal	32.5	6	TDF-3TC-NVP	2	2	1	3	2	1	2	2	148000	1	1	Active	1	Active	0	NA	0	#REF!	#REF!	53.7857			0	1
Married	I	1	Working/Playing	314	2	Normal	18.9	4	TDF-3TC-EFV	2	2	1	3	1	2	2	1	1	1	1	Active	1	Active	0	NA	0	#REF!	#REF!	39.7857			0	1
Married	II	2	Working/Playing	MISSING	4	Normal	44.5333	7	TDF-3TC-EFV	2	2	1	3	1	2	2	1	-1	3	0	Active	1	Active	0	NA	0	#REF!	#REF!	50.9643			0	1
Child	II	2	Working/Playing	MISSING	4	Normal	20.0333	4	ABC-3TC-EFV	2	1	2	2	1	2	2	1	1	1	1	Active	1	Active	0	NA	0	#REF!	#REF!	48.6786			0	1
Widowed	II	2	Working/Playing	217	2	Normal	18.7333	4	TDF-3TC-EFV	2	2	1	3	1	2	2	1	1	1	52	Active	1	Active	0	NA	0	#REF!	#REF!	50.3214			0	1
Seperated/Divorced	II	2	Working/Playing	27	1	Normal	15.2333	3	TDF-3TC-NVP	2	2	1	3	2	1	2	2	54480	1	559000	Active	1	Active	0	NA	0	#REF!	#REF!	55.75			0	1
Married	III	3	Working/Playing	MISSING	4	Normal	10.1	2	TDF-3TC-EFV	2	2	1	3	1	2	2	1	-1	3	1	Active	1	Active	0	NA	0	#REF!	#REF!	50.2143			0	1
Married	II	2	Working/Playing	101	1	Normal	19.3667	4	TDF-3TC-EFV	2	2	1	3	1	2	2	1	1	1	1	Active	1	Active	0	NA	0	#REF!	#REF!	53.5357			0	1
Married	II	2	Working/Playing	MISSING	4	Normal	3.36667	1	TDF-3TC-EFV	2	2	1	3	1	2	2	1	-1	3	1	Active	1	Active	0	NA	0	#REF!	#REF!	53.7857			0	1
Married	I	1	Working/Playing	273	2	Normal	5.83333	1	TDF-3TC-EFV	2	2	1	3	1	2	2	1	-1	3	1	Active	1	Active	0	NA	0	#REF!	#REF!	39.7857			0	1
Child	II	2	Working/Playing	MISSING	4	Normal	9.33333	2	ABC-3TC-NVP	2	1	2	2	2	1	2	2	-1	3	1	Transferred_out	1	Transferred_out	0	NA	0	#REF!	#REF!	50.9643			0	1
Single	IV	4	Working/Playing	418	3	Normal	16.2667	3	TDF-3TC-EFV	2	2	1	3	1	2	2	1	6496	1	1	Active	1	Active	0	NA	0	#REF!	#REF!	48.6786			0	1
Child	IV	4	Working/Playing	MISSING	4	Normal	32.5333	6	ABC/3TC/AZT	1	1	2	1	2	2	2	4	1	1	50	Active	1	Active	0	NA	0	#REF!	#REF!	55.75			0	1
Married	II	2	Working/Playing	MISSING	4	Normal	60.2	7	AZT-3TC-NVP	1	2	2	1	2	1	2	2	4022	1		Active	1	Active	1	47.3	47.3	#REF!	#REF!	61	PBC		1	1
Widowed	I	1	Working/Playing	202	2	Normal	1.63333	1	TDF-3TC-EFV	2	2	1	3	1	2	2	1	-1	3	1	Active	1	Active	0	NA	0	#REF!	#REF!	50.2143				1
Child	II	2	Working/Playing	MISSING	4	Normal	60.9667	7	AZT-3TC-NVP	1	2	2	1	2	1	2	2	0	2		Active	1	Active	0	NA	0	#REF!	#REF!	53.5357			0	1
Married	III	3	Working/Playing	354	3	Normal	11.9	2	TDF-3TC-NVP	2	2	1	3	2	1	2	2	1	1	1	Active	1	Active	0	NA	0	#REF!	#REF!	53.7857			1	1
Married	II	2	Working/Playing	891	5	Normal	-3.03333	1	TDF-3TC-EFV	2	2	1	3	1	2	2	1	-1	3	1	Active	1	Active	0	NA	0	#REF!	#REF!	39.7857			0	1
Single	IV	4	Working/Playing	20	1	Normal	14.7	3	TDF-3TC-EFV	2	2	1	3	1	2	2	1	1	1	1	Active	1	Active	0	NA	0	#REF!	#REF!	50.9643			0	1
Single	I	1	Working/Playing	267	2	Normal	47.3	7	TDF-3TC-EFV	2	2	1	3	1	2	2	1	-1	3	0	Active	1	Active	0	NA	0	#REF!	#REF!	48.6786			1	1
Single	III	3	Working/Playing	MISSING	4	Normal	9.33333	2	TDF-3TC-EFV	2	2	1	3	1	2	2	1	-1	3	1	Transferred_out	1	Transferred_out	0	NA	0	#REF!	#REF!	50.3214			0	1
Seperated/Divorced	II	2	Working/Playing	143	1	Normal	7	2	TDF-3TC-EFV	2	2	1	3	1	2	2	1	-1	3	1	Transferred_out	1	Transferred_out	0	NA	0	#REF!	#REF!	55.75			0	1
Child	II	2	Working/Playing	MISSING	4	Normal	58.3667	7	AZT-3TC-NVP	1	2	2	1	2	1	2	2	-1	3		LFTU	1	LFTU	0	NA	0	#REF!	#REF!	50.2143			0	1
Seperated/Divorced	III	3	Working/Playing	63	1	Normal	6.6	2	AZT-3TC-EFV	1	2	2	1	1	2	2	1	-1	3	20	Active	1	Active	0	NA	0	#REF!	#REF!	53.5357			0	1
Child	II	2	Working/Playing	93	1	Normal	12.1667	3	AZT-3TC-EFV	1	2	2	1	1	2	2	1	34047	1	27992	Dead	4	Dead	0	NA	0	#REF!	#REF!	53.7857			0	1
Child	III	3	Working/Playing	MISSING	4	Normal	11.2	2	ABC-3TC-EFV	2	1	2	2	1	2	2	1	-1	3	104	Active	1	Active	0	NA	0	#REF!	#REF!	39.7857			0	1
Child	II	2	Working/Playing	MISSING	4	Normal	76.7	7	AZT-3TC-NVP	1	2	2	1	2	1	2	2	2970	1	1	Active	1	Active	0	NA	0	#REF!	#REF!	50.9643			0	1
Married	I	1	Working/Playing	557	5	Normal	1.63333	1	TDF-3TC-EFV	2	2	1	3	1	2	2	1	-1	3		Transferred_out	1	Transferred_out	0	NA	0	#REF!	#REF!	48.6786		2		1
Child	II	2	Working/Playing	121	1	Normal	59.9	7	AZT-3TC-NVP	1	2	2	1	2	1	2	2	0	2		LFTU	1	LFTU	0	NA	0	#REF!	#REF!	50.3214			0	1
Married	III	3	Working/Playing	MISSING	4	Normal	4.66667	1	TDF-3TC-EFV	2	2	1	3	1	2	2	1	-1	3	1	Active	1	Active	0	NA	0	#REF!	#REF!	55.75			0	1
Seperated/Divorced	III	3	Working/Playing	99	1	Normal	0	1	TDF-3TC-EFV	2	2	1	3	1	2	2	1	-1	3	1	Active	1	Active	0	NA	0	#REF!	#REF!	50.2143			0	1
Child	II	2	Working/Playing	MISSING	4	Normal	9.63333	2	ABC-3TC-EFV	2	1	2	2	1	2	2	1	-1	3	1603	Active	1	Active	0	NA	0	#REF!	#REF!	53.5357			0	1
Married	III	3	Working/Playing	MISSING	4	Normal	5.36667	1	TDF-3TC-EFV	2	2	1	3	1	2	2	1	-1	3	1	Active	1	Active	0	NA	0	#REF!	#REF!	53.7857			0	1
Child	II	2	Working/Playing	MISSING	4	Normal	60.9	7	AZT-3TC-NVP	1	2	2	1	2	1	2	2	248	1	348	Active	1	Active	0	NA	0	#REF!	#REF!	39.7857			0	1
Child	II	2	Working/Playing	MISSING	4	Normal	38.5667	7	AZT-3TC-NVP	1	2	2	1	2	1	2	2	0	2	0	Active	1	Active	0	NA	0	#REF!	#REF!	50.9643			0	1
Child	II	2	Working/Playing	965	5	Normal	72.6333	7	D4T-3TC-NVP	2	2	2	4	2	1	2	2	0	2	3280	Active	1	Active	0	NA	0	#REF!	#REF!	48.6786			0	1
Single	II	2	Working/Playing	462	3	Normal	9.5	2	TDF-3TC-EFV	2	2	1	3	1	2	2	1	-1	3	1	Active	1	Active	0	NA	0	#REF!	#REF!	50.3214			0	1
Child	II	2	Working/Playing	MISSING	4	Normal	8.56667	2	D4T-3TC-NVP	2	2	2	4	2	1	2	2	-1	3		Active	1	Active	0	NA	0	#REF!	#REF!	55.75			0	1
Seperated/Divorced	III	3	Working/Playing	56	1	Normal	7.46667	2	TDF-3TC-EFV	2	2	1	3	1	2	2	1	-1	3	1	Active	1	Active	0	NA	0	#REF!	#REF!	50.2143			0	1
Child	II	2	Working/Playing	431	3	Normal	50.4667	7	ABC-3TC-EFV	2	1	2	2	1	2	2	1	-1	3	0	Active	1	Active	0	NA	0	#REF!	#REF!	53.5357			0	1
Married	I	1	Working/Playing	MISSING	4	Normal	8.9	2	TDF-3TC-EFV	2	2	1	3	1	2	2	1	-1	3		Transferred_out	1	Transferred_out	0	NA	0	#REF!	#REF!	53.7857			0	1
Child	II	2	Working/Playing	MISSING	4	Normal	81.0333	7	AZT-3TC-NVP	1	2	2	1	2	1	2	2	0	2	0	Active	1	Active	0	NA	0	#REF!	#REF!	39.7857			0	1
Married	II	2	Working/Playing	234	2	Normal	-1	1	TDF-3TC-EFV	2	2	1	3	1	2	2	1	-1	3	20	Active	1	Active	0	NA	0	#REF!	#REF!	50.9643			0	1
Married	III	3	Ambulatory	MISSING	4	Normal	6.93333	2	TDF-3TC-EFV	2	2	1	3	1	2	2	1	-1	3	1	Active	1	Active	0	NA	0	#REF!	#REF!	48.6786			0	1
Child	II	2	Working/Playing	1447	5	Normal	27.7333	5	ABC-3TC-EFV	2	1	2	2	1	2	2	1	1	1	1	Active	1	Active	0	NA	0	#REF!	#REF!	50.3214			0	1
Child	II	2	Working/Playing	MISSING	4	Normal	70.5333	7	D4T-3TC-NVP	2	2	2	4	2	1	2	2	1	1	1	Active	1	Active	0	NA	0	#REF!	#REF!	55.75			0	1
Child	II	2	Working/Playing	MISSING	4	Normal	34.6	6	ABC-3TC-EFV	2	1	2	2	1	2	2	1	0	2	52	Active	1	Active	0	NA	0	#REF!	#REF!	50.2143				1
Married	II	2	Working/Playing	84	1	Normal	82.7	7	AZT-3TC-EFV	1	2	2	1	1	2	2	1	-1	3		Active	1	Active	0	NA	0	#REF!	#REF!	53.5357		0	0	1
Child	II	2	Working/Playing	22	1	Normal	56.8333	7	AZT-3TC-NVP	1	2	2	1	2	1	2	2	1	1	1	Active	1	Active	0	NA	0	#REF!	#REF!	53.7857			0	1
Married	III	3	Working/Playing	12	1	Normal	79.1333	7	AZT-3TC-EFV	1	2	2	1	1	2	2	1	0	2	0	Active	1	Active	0	NA	0	#REF!	#REF!	39.7857			0	1
Child	III	3	Working/Playing	MISSING	4	Normal	7.53333	2	ABC-3TC-NVP	2	1	2	2	2	1	2	2	-1	3	1	Active	1	Active	0	NA	0	#REF!	#REF!	50.9643				1
Married	II	2	Working/Playing	652	5	Normal	135.4	7	AZT-3TC-EFV	1	2	2	1	1	2	2	1	20	1	0	Active	1	Active	0	NA	0	#REF!	#REF!	48.6786		0	0	1
Child	I	1	Working/Playing	410	3	Normal	36.2	7	D4T-3TC-NVP	2	2	2	4	2	1	2	2	1	1		LFTU	1	LFTU	0	NA	0	#REF!	#REF!	50.3214			0	1
Single	III	3	Working/Playing	MISSING	4	Normal	3.26667	1	TDF-3TC-EFV	2	2	1	3	1	2	2	1	-1	3	511	Active	1	Active	0	NA	0	#REF!	#REF!	55.75				1
Married	II	2	Working/Playing	214	2	Normal	73.0333	7	TDF-3TC-NVP	2	2	1	3	2	1	2	2	81090	1	0	Active	1	Active	0	NA	0	#REF!	#REF!	50.2143		0	0	1
Child	I	1	Working/Playing	MISSING	4	Normal	63.3333	7	D4T-3TC-NVP	2	2	2	4	2	1	2	2	-1	3	1	Missed_appointment	1	Missed_appointment	0	NA	0	#REF!	#REF!	53.5357				1
Married	II	2	Working/Playing	15	1	Normal	99.0667	7	AZT-3TC-NVP	1	2	2	1	2	1	2	2	0	2	98	Active	1	Active	0	NA	0	#REF!	#REF!	53.7857			0	1
Widowed	I	1	Working/Playing	211	2	Normal	0.433333	1	TDF-3TC-EFV	2	2	1	3	1	2	2	1	-1	3	1	Active	1	Active	0	NA	0	#REF!	#REF!	39.7857			0	1
Single	I	1	Working/Playing	MISSING	4	Normal	7.7	2	AZT-3TC-NVP	1	2	2	1	2	1	2	2	-1	3		Transferred_out	1	Transferred_out	0	NA	0	#REF!	#REF!	50.9643			0	1
Seperated/Divorced	IV	4	Working/Playing	MISSING	4	Normal	19.9	4	TDF-3TC-EFV	2	2	1	3	1	2	2	1	1	1	1	Active	1	Active	0	NA	0	#REF!	#REF!	48.6786				1
Married	III	3	Working/Playing	31	1	Normal	123.067	7	AZT-3TC-NVP	1	2	2	1	2	1	2	2	0	2	0	Active	1	Active	0	NA	0	#REF!	#REF!	50.3214			0	1
Seperated/Divorced	III	3	Working/Playing	MISSING	4	Normal	6.5	2	TDF-3TC-EFV	2	2	1	3	1	2	2	1	-1	3	1	Active	1	Active	0	NA	0	#REF!	#REF!	55.75				1
Widowed	II	2	Working/Playing	128	1	Normal	129.6	7	TDF-3TC-NVP	2	2	1	3	2	1	2	2	144	1	12682	Active	1	Active	0	NA	0	#REF!	#REF!	50.2143			0	1
Child	II	2	Working/Playing	MISSING	4	Normal	36.1667	7	TDF-3TC-EFV	2	2	1	3	1	2	2	1	0	2	849	Active	1	Active	0	NA	0	#REF!	#REF!	53.5357			0	1
Child	IV	4	Working/Playing	MISSING	4	Normal	54.5333	7	D4T-3TC-NVP	2	2	2	4	2	1	2	2	-1	3	839	Dead	1	Dead	0	NA	0	#REF!	#REF!	53.7857			0	1
Child	II	2	Working/Playing	2377	5	Normal	53	7	AZT-3TC-LPV/r	1	2	2	1	2	2	1	3	-1	3	50	Active	1	Active	0	NA	0	#REF!	#REF!	39.7857			0	1
Seperated/Divorced	I	1	Working/Playing	587	5	Normal	15.3667	3	TDF-3TC-EFV	2	2	1	3	1	2	2	1	1	1	128	Active	1	Active	0	NA	0	#REF!	#REF!	50.9643			0	1
Child	II	2	Working/Playing	232	2	Normal	61.9	7	AZT-3TC-NVP	1	2	2	1	2	1	2	2	17200	1	83700	Active	2	Active	0	NA	0	#REF!	#REF!	48.6786				1
Married	II	2	Working/Playing	35	1	Normal	121.733	7	AZT-3TC-NVP	1	2	2	1	2	1	2	2	0	2	0	Active	1	Active	0	NA	0	#REF!	#REF!	50.3214				1
Married	II	2	Working/Playing	327	2	Normal	59.3333	7	TDF-3TC-EFV	2	2	1	3	1	2	2	1	0	2	0	Active	1	Active	0	NA	0	#REF!	#REF!	55.75			0	1
Married	II	2	Working/Playing	503	5	Normal	32.6667	6	TDF-3TC-EFV	2	2	1	3	1	2	2	1	1	1	72	Active	1	Active	0	NA	0	#REF!	#REF!	50.2143			0	2
Child	II	2	Working/Playing	MISSING	4	Normal	36.2333	7	D4T-3TC-NVP	2	2	2	4	2	1	2	2	1	1		Active	2	Active	0	NA	0	#REF!	#REF!	53.5357				1
Married	II	2	Working/Playing	179	1	Normal	132.233	7	AZT-3TC-NVP	1	2	2	1	2	1	2	2	75	1	0	Active	1	Active	0	NA	0	#REF!	#REF!	53.7857			0	1
Married	II	2	Working/Playing	41	1	Normal	3.7	1	AZT-3TC-EFV	1	2	2	1	1	2	2	1	-1	3	1	Transferred_out	1	Transferred_out	0	NA	0	#REF!	#REF!	39.7857				1
Married	III	3	Working/Playing	78	1	Normal	141.933	7	AZT-3TC-NVP	1	2	2	1	2	1	2	2	0	2	0	Active	1	Active	0	NA	0	#REF!	#REF!	50.9643				1
Married	II	2	Working/Playing	795	5	Normal	7	2	TDF-3TC-EFV	2	2	1	3	1	2	2	1	50	1	0	Active	1	Active	0	NA	0	#REF!	#REF!	48.6786			0	1
Child	II	2	Working/Playing	MISSING	4	Normal	31.9667	6	AZT-3TC-EFV	1	2	2	1	1	2	2	1	0	2	0	Active	1	Active	0	NA	0	#REF!	#REF!	50.3214			0	1
Married	II	2	Working/Playing	53	1	Normal	157.2	7	TDF-3TC-EFV	2	2	1	3	1	2	2	1	1	1	1	Active	1	Active	0	NA	0	#REF!	#REF!	55.75			0	2
Child	II	2	Working/Playing	MISSING	4	Normal	34.1333	6	AZT-3TC-NVP	1	2	2	1	2	1	2	2	-1	3	1	LFTU	2	LFTU	0	NA	0	#REF!	#REF!	50.2143			0	1
Child	II	2	Working/Playing	MISSING	4	Normal	32.7333	6	AZT-3TC-NVP	1	2	2	1	2	1	2	2	17472	1		Transferred_out	1	Transferred_out	0	NA	0	#REF!	#REF!	53.5357				1
Widowed	II	2	Working/Playing	207	2	Normal	131	7	D4T-3TC-NVP	2	2	2	4	2	1	2	2	-1	3	0	Active	1	Active	0	NA	0	#REF!	#REF!	53.7857				1
Married	II	2	Working/Playing	447	3	Normal	46.5	7	TDF-3TC-EFV	2	2	1	3	1	2	2	1	0	2	50	Active	1	Active	0	NA	0	#REF!	#REF!	39.7857			0	1
Widowed	II	2	Working/Playing	219	2	Normal	6.3	2	TDF-3TC-EFV	2	2	1	3	1	2	2	1	-1	3	1	Transferred_out	1	Transferred_out	0	NA	0	#REF!	#REF!	50.9643			0	1
Seperated/Divorced	III	3	Working/Playing	MISSING	4	Normal	2.33333	1	TDF-3TC-EFV	2	2	1	3	1	2	2	1	-1	3	20	LFTU	1	LFTU	0	NA	0	#REF!	#REF!	48.6786			0	1
Child	II	2	Working/Playing	MISSING	4	Normal	5.13333	1	ABC-3TC-EFV	2	1	2	2	1	2	2	1	-1	3	1	Active	1	Active	0	NA	0	#REF!	#REF!	50.3214				1
Married	IV	4	Working/Playing	MISSING	4	Normal	154.833	7	AZT-3TC-EFV	1	2	2	1	1	2	2	1	0	2	156	Active	1	Active	0	NA	0	#REF!	#REF!	55.75				1
Married	II	2	Working/Playing	97	1	Normal	120.167	7	AZT-3TC-EFV	1	2	2	1	1	2	2	1	0	2	0	Active	1	Active	0	NA	0	#REF!	#REF!	50.2143			0	1
Seperated/Divorced	II	2	Working/Playing	1	1	Normal	70.2333	7	AZT-3TC-EFV	1	2	2	1	1	2	2	1	0	2	0	Active	1	Active	0	NA	0	#REF!	#REF!	53.5357			0	1
Child	II	2	Working/Playing	MISSING	4	Normal	14.2	3	ABC-3TC-EFV	2	1	2	2	1	2	2	1	20	1		Transferred_out	1	Transferred_out	0	NA	0	#REF!	#REF!	53.7857		0	0	1
Married	III	3	Working/Playing	272	2	Normal	9.53333	2	TDF-3TC-EFV	2	2	1	3	1	2	2	1	-1	3		LFTU	3	LFTU	0	NA	0	#REF!	#REF!	39.7857				1
Widowed	II	2	Working/Playing	140	1	Normal	129.933	7	AZT-3TC-NVP	1	2	2	1	2	1	2	2	0	2	0	Active	1	Active	0	NA	0	#REF!	#REF!	50.9643				1
Widowed	III	3	Working/Playing	165	1	Normal	156.467	7	AZT-3TC-NVP	1	2	2	1	2	1	2	2	0	2	0	Active	1	Active	0	NA	0	#REF!	#REF!	48.6786			0	1
Married	IV	4	Working/Playing	155	1	Normal	4.53333	1	TDF-3TC-EFV	2	2	1	3	1	2	2	1	-1	3	1	Active	1	Active	0	NA	0	#REF!	#REF!	50.3214				1
Married	IV	4	Working/Playing	147	1	Normal	152.933	7	D4T-3TC-NVP	2	2	2	4	2	1	2	2	134000	1	0	Active	1	Active	0	NA	0	#REF!	#REF!	55.75			0	1
Child	II	2	Working/Playing	MISSING	4	Normal	75.6333	7	AZT-3TC-NVP	1	2	2	1	2	1	2	2	3190	1	20900	Active	1	Active	0	NA	0	#REF!	#REF!	50.2143				1
Married	II	2	Working/Playing	178	1	Normal	47.6333	7	TDF-3TC-NVP	2	2	1	3	2	1	2	2	0	2	127	Active	1	Active	0	NA	0	#REF!	#REF!	53.5357			0	1
Single	II	2	Working/Playing	297	2	Normal	38.0667	7	AZT-3TC-NVP	1	2	2	1	2	1	2	2	1	1	1	Active	1	Active	0	NA	0	#REF!	#REF!	53.7857			0	1
Seperated/Divorced	III	3	Working/Playing	MISSING	4	Normal	18.2667	4	TDF-3TC-EFV	2	2	1	3	1	2	2	1	1	1	1	Dead	1	Dead	0	NA	0	#REF!	#REF!	39.7857				1
Married	II	2	Working/Playing	620	5	Normal	158.1	7	AZT-3TC-NVP	1	2	2	1	2	1	2	2	0	2	56	Active	1	Active	0	NA	0	#REF!	#REF!	50.9643			0	1
Single	II	2	Working/Playing	636	5	Normal	0.466667	1	TDF-3TC-EFV	2	2	1	3	1	2	2	1	-1	3	1	Active	1	Active	0	NA	0	#REF!	#REF!	48.6786				1
Married	II	2	Working/Playing	64	1	Normal	157.7	7	AZT-3TC-NVP	1	2	2	1	2	1	2	2	0	2	225	Active	1	Active	0	NA	0	#REF!	#REF!	50.3214			0	1
Married	II	2	Working/Playing	323	2	Normal	66.0667	7	TDF-3TC-NVP	2	2	1	3	2	1	2	2	20	1	0	Active	1	Active	0	NA	0	#REF!	#REF!	55.75				1
Widowed	II	2	Working/Playing	MISSING	4	Normal	72.3333	7	TDF-3TC-EFV	2	2	1	3	1	2	2	1	0	2	50	Active	1	Active	0	NA	0	#REF!	#REF!	50.2143			0	1
Married	II	2	Working/Playing	242	2	Normal	0.466667	1	TDF-3TC-EFV	2	2	1	3	1	2	2	1	-1	3	1	Active	1	Active	0	NA	0	#REF!	#REF!	53.5357				1
Married	III	3	Working/Playing	344	2	Normal	72.3333	7	AZT-3TC-NVP	1	2	2	1	2	1	2	2	0	2	0	Active	1	Active	0	NA	0	#REF!	#REF!	53.7857			0	1
Child	III	3	Working/Playing	394	3	Normal	61.2333	7	ABC-3TC-EFV	2	1	2	2	1	2	2	1	75	1	0	Active	1	Active	0	NA	0	#REF!	#REF!	39.7857			0	1
Married	I	1	Working/Playing	MISSING	4	Normal	1.03333	1	TDF-3TC-EFV	2	2	1	3	1	2	2	1	-1	3	1	Active	1	Active	0	NA	0	#REF!	#REF!	50.9643			0	1
Single	II	2	Working/Playing	98	1	Normal	41.3667	7	ABC-3TC-EFV	2	1	2	2	1	2	2	1	-1	3		Active	1	Active	0	NA	0	#REF!	#REF!	48.6786			0	1
Married	II	2	Working/Playing	MISSING	4	Normal	0.466667	1	TDF-3TC-EFV	2	2	1	3	1	2	2	1	-1	3	1	Active	1	Active	0	NA	0	#REF!	#REF!	50.3214				1
Married	II	2	Working/Playing	142	1	Normal	123.8	7	AZT-3TC-NVP	1	2	2	1	2	1	2	2	0	2	0	Active	1	Active	0	NA	0	#REF!	#REF!	55.75				1
Seperated/Divorced	I	1	Working/Playing	MISSING	4	Normal	81.4667	7	AZT-3TC-NVP	1	2	2	1	2	1	2	2	0	2	50	Dead	1	Dead	0	NA	0	#REF!	#REF!	50.2143			0	1
Married	I	1	Working/Playing	461	3	Normal	-0.466667	1	TDF-3TC-EFV	2	2	1	3	1	2	2	1	-1	3	1	LFTU	1	LFTU	0	NA	0	#REF!	#REF!	53.5357			0	1
Married	II	2	Working/Playing	164	1	Normal	72.8667	7	AZT-3TC-NVP	1	2	2	1	2	1	2	2	439	1	16400	Active	1	Active	0	NA	0	#REF!	#REF!	53.7857				1
Married	II	2	Working/Playing	142	1	Normal	143.167	7	D4T-3TC-NVP	2	2	2	4	2	1	2	2	0	2	0	Active	1	Active	0	NA	0	#REF!	#REF!	39.7857			0	1
Seperated/Divorced	III	3	Working/Playing	MISSING	4	Normal	1.2	1	AZT-3TC-NVP	1	2	2	1	2	1	2	2	-1	3	1	Transferred_out	1	Transferred_out	0	NA	0	#REF!	#REF!	50.9643			0	3
Child	II	2	Working/Playing	MISSING	4	Normal	25.9333	5	ABC-3TC-LPV/r	2	1	2	2	2	2	1	3	26800	1	19057	Transferred_out	1	Transferred_out	0	NA	0	#REF!	#REF!	48.6786			0	1
Married	III	3	Working/Playing	9	1	Normal	8.43333	2	TDF-3TC-EFV	2	2	1	3	1	2	2	1	-1	3	211	Active	1	Active	0	NA	0	#REF!	#REF!	50.3214				1
Married	II	2	Working/Playing	MISSING	4	Normal	156.067	7	AZT-3TC-NVP	1	2	2	1	2	1	2	2	0	2	0	Active	1	Active	0	NA	0	#REF!	#REF!	55.75			0	1
Seperated/Divorced	II	2	Working/Playing	MISSING	4	Normal	8.1	2	TDF-3TC-EFV	2	2	1	3	1	2	2	1	-1	3	1	Transferred_out	1	Transferred_out	0	NA	0	#REF!	#REF!	50.2143				1
Child	II	2	Working/Playing	MISSING	4	Normal	27.7333	5	ABC-3TC-NVP	2	1	2	2	2	1	2	2	17900	1	4870	Active	1	Active	0	NA	0	#REF!	#REF!	53.5357			0	1
Child	II	2	Working/Playing	MISSING	4	Normal	23.6333	4	AZT-3TC-NVP	1	2	2	1	2	1	2	2	10566	1	28029	Active	1	Active	0	NA	0	#REF!	#REF!	53.7857				1
Married	II	2	Working/Playing	367	3	Normal	137.333	7	AZT-3TC-EFV	1	2	2	1	1	2	2	1	0	2	0	Active	1	Active	0	NA	0	#REF!	#REF!	39.7857			0	1
Single	II	2	Working/Playing	MISSING	4	Normal	9.23333	2	TDF-3TC-EFV	2	2	1	3	1	2	2	1	1	1	1	Active	1	Active	0	NA	0	#REF!	#REF!	50.9643				1
Child	II	2	Working/Playing	MISSING	4	Normal	54.6	7	AZT-3TC-EFV	1	2	2	1	1	2	2	1	-1	3		Active	1	Active	0	NA	0	#REF!	#REF!	48.6786				1
Married	III	3	Working/Playing	46	1	Normal	174.2	7	AZT-3TC-EFV	1	2	2	1	1	2	2	1	0	2	14200	Active	1	Active	0	NA	0	#REF!	#REF!	50.3214			0	1
Married	II	2	Working/Playing	MISSING	4	Normal	1.63333	1	TDF-3TC-EFV	2	2	1	3	1	2	2	1	-1	3	1	Active	1	Active	0	NA	0	#REF!	#REF!	55.75		1	0	1
Child	II	2	Working/Playing	MISSING	4	Normal	20.8333	4	ABC-3TC-EFV	2	1	2	2	1	2	2	1	1	1	1	Transferred_out	1	Transferred_out	0	NA	0	#REF!	#REF!	50.2143			0	1
Single	II	2	Working/Playing	915	5	Normal	21.8	4	ABC-3TC-EFV	2	1	2	2	1	2	2	1	1	1	1	Active	1	Active	0	NA	0	#REF!	#REF!	53.5357				1
Married	II	2	Working/Playing	173	1	Normal	161.533	7	AZT-3TC-NVP	1	2	2	1	2	1	2	2	20	1	0	Active	1	Active	0	NA	0	#REF!	#REF!	53.7857			0	1
Seperated/Divorced	II	2	Working/Playing	MISSING	4	Normal	7.46667	2	TDF-3TC-EFV	2	2	1	3	1	2	2	1	-1	3	839	Active	1	Active	0	NA	0	#REF!	#REF!	39.7857				1
Child	II	2	Working/Playing	MISSING	4	Normal	15.8667	3	ABC-3TC-NVP	2	1	2	2	2	1	2	2	-1	3	0	Active	1	Active	0	NA	0	#REF!	#REF!	50.9643			1	1
Married	II	2	Working/Playing	MISSING	4	Normal	9.63333	2	TDF-3TC-EFV	2	2	1	3	1	2	2	1	-1	3	50	Active	1	Active	0	NA	0	#REF!	#REF!	48.6786				1
Married	III	3	Working/Playing	82	1	Normal	161.3	7	D4T-3TC-NVP	2	2	2	4	2	1	2	2	0	2		Active	1	Active	0	NA	0	#REF!	#REF!	50.3214			0	1
Married	II	2	Working/Playing	466	3	Normal	48.2667	7	TDF-3TC-EFV	2	2	1	3	1	2	2	1	1	1		Transferred_out	1	Transferred_out	0	NA	0	#REF!	#REF!	55.75				1
Single	I	1	Working/Playing	201	2	Normal	15.0333	3	TDF-3TC-EFV	2	2	1	3	1	2	2	1	0	2	0	Active	1	Active	0	NA	0	#REF!	#REF!	50.2143			0	1
Child	II	2	Working/Playing	10	1	Normal	20.3667	4	AZT-3TC-NVP	1	2	2	1	2	1	2	2	50	1		Active	1	Active	0	NA	0	#REF!	#REF!	53.5357			0	1
Married	II	2	Working/Playing	MISSING	4	Normal	7.26667	2	TDF-3TC-EFV	2	2	1	3	1	2	2	1	1	1	1	Active	1	Active	0	NA	0	#REF!	#REF!	53.7857				1
Married	IV	4	Working/Playing	MISSING	4	Normal	49.9333	7	TDF-3TC-EFV	2	2	1	3	1	2	2	1	0	2	0	Active	1	Active	0	NA	0	#REF!	#REF!	39.7857				1
Married	II	2	Working/Playing	171	1	Normal	106.7	7	AZT-3TC-NVP	1	2	2	1	2	1	2	2	-1	3	0	Active	1	Active	0	NA	0	#REF!	#REF!	50.9643			0	1
Child	II	2	Working/Playing	MISSING	4	Normal	75.4	7	AZT-3TC-NVP	1	2	2	1	2	1	2	2	94000	1	38100	LFTU	1	LFTU	0	NA	0	#REF!	#REF!	48.6786			0	1
Single	II	2	Working/Playing	MISSING	4	Normal	6.1	2	TDF-3TC-EFV	2	2	1	3	1	2	2	1	-1	3	1	Active	1	Active	0	NA	0	#REF!	#REF!	50.3214				1
Single	II	2	Working/Playing	MISSING	4	Normal	32.1	6	ABC-3TC-EFV	2	1	2	2	1	2	2	1	20	1	20	Active	1	Active	0	NA	0	#REF!	#REF!	55.75			0	1
Child	II	2	Working/Playing	MISSING	4	Normal	20.3667	4	AZT-3TC-NVP	1	2	2	1	2	1	2	2	-1	3		Active	1	Active	0	NA	0	#REF!	#REF!	50.2143			0	1
Single	IV	4	Working/Playing	MISSING	4	Normal	4.93333	1	TDF-3TC-EFV	2	2	1	3	1	2	2	1	-1	3	1	Transferred_out	1	Transferred_out	0	NA	0	#REF!	#REF!	53.5357			0	1
Married	II	2	Working/Playing	262	2	Normal	75.5333	7	TDF-3TC-NVP	2	2	1	3	2	1	2	2	75	1	50	Active	1	Active	0	NA	0	#REF!	#REF!	53.7857			0	1
Seperated/Divorced	III	3	Working/Playing	10	1	Normal	6.3	2	TDF-3TC-EFV	2	2	1	3	1	2	2	1	71	1	1	Active	1	Active	0	NA	0	#REF!	#REF!	39.7857				1
Married	II	2	Working/Playing	331	2	Normal	74.1	7	TDF-3TC-EFV	2	2	1	3	1	2	2	1	0	2	0	Active	1	Active	0	NA	0	#REF!	#REF!	50.9643				1
Married	II	2	Working/Playing	177	1	Normal	59.5667	7	TDF-3TC-EFV	2	2	1	3	1	2	2	1	0	2	0	Active	1	Active	0	NA	0	#REF!	#REF!	48.6786		0	0	1
Single	I	1	Working/Playing	1448	5	Normal	45.9333	7	AZT-3TC-NVP	1	2	2	1	2	1	2	2	63	1	91	Active	1	Active	0	NA	0	#REF!	#REF!	50.3214			0	1
Child	II	2	Working/Playing	MISSING	4	Normal	59.9	7	D4T-3TC-EFV	2	2	2	4	1	2	2	1	1180	1	906	Active	1	Active	0	NA	0	#REF!	#REF!	55.75			0	1
Single	II	2	Working/Playing	MISSING	4	Normal	0	1	TDF-3TC-EFV	2	2	1	3	1	2	2	1	-1	3	1	Active	1	Active	0	NA	0	#REF!	#REF!	50.2143				1
Seperated/Divorced	III	3	Working/Playing	51	1	Normal	56.1667	7	TDF-3TC-EFV	2	2	1	3	1	2	2	1	0	2	0	Active	1	Active	0	NA	0	#REF!	#REF!	53.5357				1
Married	II	2	Working/Playing	202	2	Normal	47.1333	7	TDF-3TC-NVP	2	2	1	3	2	1	2	2	93	1	0	Active	1	Active	0	NA	0	#REF!	#REF!	53.7857			0	1
Child	I	1	Working/Playing	1902	5	Normal	27.5333	5	ABC-3TC-NVP	2	1	2	2	2	1	2	2	-1	3	6198	Active	1	Active	0	NA	0	#REF!	#REF!	39.7857				1
Married	II	2	Working/Playing	438	3	Normal	39.6	7	TDF-3TC-EFV	2	2	1	3	1	2	2	1	0	2	0	Active	1	Active	0	NA	0	#REF!	#REF!	50.9643			0	1
Seperated/Divorced	I	1	Working/Playing	965	5	Normal	3.8	1	TDF-3TC-EFV	2	2	1	3	1	2	2	1	-1	3	1	LFTU	1	LFTU	0	NA	0	#REF!	#REF!	48.6786				1
Married	III	3	Working/Playing	308	2	Normal	59.2333	7	TDF-3TC-EFV	2	2	1	3	1	2	2	1	0	2	0	Active	1	Active	0	NA	0	#REF!	#REF!	50.3214				1
Married	II	2	Working/Playing	601	5	Normal	54.6667	7	TDF-3TC-EFV	2	2	1	3	1	2	2	1	0	2	0	Active	1	Active	0	NA	0	#REF!	#REF!	55.75			0	1
Seperated/Divorced	II	2	Working/Playing	82	1	Normal	15.4667	3	TDF-3TC-EFV	2	2	1	3	1	2	2	1	-1	3	0	Active	1	Active	0	NA	0	#REF!	#REF!	50.2143			0	1
Married	II	2	Working/Playing	486	3	Normal	10.0333	2	TDF-3TC-EFV	2	2	1	3	1	2	2	1	-1	3	0	Active	1	Active	0	NA	0	#REF!	#REF!	53.5357				1
Married	II	2	Working/Playing	445	3	Normal	44.8	7	TDF-3TC-EFV	2	2	1	3	1	2	2	1	0	2	0	Active	1	Active	0	NA	0	#REF!	#REF!	53.7857				1
Widowed	II	2	Working/Playing	305	2	Normal	55.3	7	TDF-3TC-EFV	2	2	1	3	1	2	2	1	0	2	0	Active	1	Active	0	NA	0	#REF!	#REF!	39.7857				1
Married	III	3	Working/Playing	208	2	Normal	19.1333	4	AZT-3TC-NVP	1	2	2	1	2	1	2	2	121	1	0	Active	1	Active	0	NA	0	#REF!	#REF!	50.9643				1
Single	II	2	Working/Playing	MISSING	4	Normal	34.6	6	AZT-3TC-NVP	1	2	2	1	2	1	2	2	0	2	423	Active	1	Active	0	NA	0	#REF!	#REF!	48.6786			0	1
Child	II	2	Working/Playing	MISSING	4	Normal	7.06667	2	ABC-3TC-LPV/r	2	1	2	2	2	2	1	3	179	1		Active	1	Active	0	NA	0	#REF!	#REF!	50.3214				1
Married	II	2	Working/Playing	220	2	Normal	115.833	7	AZT-3TC-NVP	1	2	2	1	2	1	2	2	0	2	0	Active	1	Active	0	NA	0	#REF!	#REF!	55.75			0	1
Single	III	3	Working/Playing	MISSING	4	Normal	4.23333	1	TDF-3TC-EFV	2	2	1	3	1	2	2	1	-1	3	1	Active	1	Active	0	NA	0	#REF!	#REF!	50.2143				1
Married	II	2	Working/Playing	388	3	Normal	47.2	7	TDF-3TC-EFV	2	2	1	3	1	2	2	1	0	2	0	Active	1	Active	0	NA	0	#REF!	#REF!	53.5357				1
Married	II	2	Working/Playing	96	1	Normal	57.4667	7	TDF-3TC-EFV	2	2	1	3	1	2	2	1	233	1	0	Active	1	Active	0	NA	0	#REF!	#REF!	53.7857				1
Married	II	2	Working/Playing	376	3	Normal	59	7	TDF-3TC-EFV	2	2	1	3	1	2	2	1	0	2	0	Active	1	Active	0	NA	0	#REF!	#REF!	39.7857				1
Child	II	2	Working/Playing	MISSING	4	Normal	31.3	6	ABC-3TC-NVP	2	1	2	2	2	1	2	2	-1	3	0	Active	1	Active	0	NA	0	#REF!	#REF!	50.9643				1
Married	I	1	Working/Playing	114	1	Normal	58.6667	7	TDF-3TC-EFV	2	2	1	3	1	2	2	1	0	2	0	Active	1	Active	0	NA	0	#REF!	#REF!	48.6786			0	1
Married	II	2	Working/Playing	MISSING	4	Normal	45.1	7	TDF-3TC-EFV	2	2	1	3	1	2	2	1	0	2	0	Active	1	Active	0	NA	0	#REF!	#REF!	50.3214				1
Single	II	2	Working/Playing	MISSING	4	Normal	0	1	ABC-3TC-LPV/r	2	1	2	2	2	2	1	3	-1	3	12296	LFTU	1	LFTU	0	NA	0	#REF!	#REF!	55.75				1
Seperated/Divorced	II	2	Working/Playing	496	3	Normal	35.9333	6	TDF-3TC-EFV	2	2	1	3	1	2	2	1	0	2	0	Active	1	Active	0	NA	0	#REF!	#REF!	50.2143				1
Married	II	2	Working/Playing	499	3	Normal	45.9667	7	TDF-3TC-EFV	2	2	1	3	1	2	2	1	0	2	0	Active	1	Active	0	NA	0	#REF!	#REF!	53.5357				1
Single	II	2	Working/Playing	401	3	Normal	25.5	5	ABC-3TC-EFV	2	1	2	2	1	2	2	1	0	2	0	Active	1	Active	0	NA	0	#REF!	#REF!	53.7857				1
Child	II	2	Working/Playing	75	1	Normal	2.56667	1	ABC-3TC-NVP	2	1	2	2	2	1	2	2	-1	3	10962	Active	1	Active	0	NA	0	#REF!	#REF!	39.7857				1
Married	I	1	Working/Playing	317	2	Normal	40.6	7	TDF-3TC-EFV	2	2	1	3	1	2	2	1	222	1	0	Active	1	Active	0	NA	0	#REF!	#REF!	50.9643			0	1
Seperated/Divorced	III	3	Working/Playing	MISSING	4	Normal	6.26667	2	TDF-3TC-EFV	2	2	1	3	1	2	2	1	-1	3		LFTU	1	LFTU	0	NA	0	#REF!	#REF!	48.6786				1
Married	II	2	Working/Playing	914	5	Normal	13.0333	3	TDF-3TC-EFV	2	2	1	3	1	2	2	1	0	2		Active	1	Active	0	NA	0	#REF!	#REF!	50.3214				1
Married	II	2	Working/Playing	MISSING	4	Normal	33.3333	6	TDF-3TC-EFV	2	2	1	3	1	2	2	1	0	2	0	Active	1	Active	0	NA	0	#REF!	#REF!	55.75				1
Married	II	2	Working/Playing	1107	5	Normal	19.4333	4	TDF-3TC-EFV	2	2	1	3	1	2	2	1	0	2	0	Active	1	Active	0	NA	0	#REF!	#REF!	50.2143				1
Seperated/Divorced	IV	4	Working/Playing	67	1	Normal	28.3	5	TDF-3TC-EFV	2	2	1	3	1	2	2	1	0	2	0	Active	1	Active	0	NA	0	#REF!	#REF!	53.5357			0	1
Married	I	1	Working/Playing	MISSING	4	Normal	-0.433333	1	TDF-3TC-EFV	2	2	1	3	1	2	2	1	-1	3	50	LFTU	1	LFTU	0	NA	0	#REF!	#REF!	53.7857				1
Married	II	2	Working/Playing	169	1	Normal	23.6333	4	TDF-3TC-EFV	2	2	1	3	1	2	2	1	0	2	88	Active	1	Active	0	NA	0	#REF!	#REF!	39.7857				1
Married	I	1	Working/Playing	201	2	Normal	22.3333	4	TDF-3TC-EFV	2	2	1	3	1	2	2	1	362	1	0	Active	1	Active	0	NA	0	#REF!	#REF!	50.9643			0	1
Married	II	2	Working/Playing	323	2	Normal	50.5	7	TDF-3TC-EFV	2	2	1	3	1	2	2	1	-1	3		Active	1	Active	0	NA	0	#REF!	#REF!	48.6786				1
Child	II	2	Working/Playing	MISSING	4	Normal	60.9667	7	AZT-3TC-NVP	1	2	2	1	2	1	2	2	-1	3	15300	Missed_appointment	1	Missed_appointment	0	NA	0	#REF!	#REF!	50.3214			0	1
Married	II	2	Working/Playing	460	3	Normal	36.8333	7	TDF-3TC-EFV	2	2	1	3	1	2	2	1	-1	3	0	Active	1	Active	0	NA	0	#REF!	#REF!	55.75			0	1
Child	II	2	Working/Playing	MISSING	4	Normal	36.6	7	ABC-3TC-EFV	2	1	2	2	1	2	2	1	822	1	619	Active	1	Active	0	NA	0	#REF!	#REF!	50.2143				1
Seperated/Divorced	II	2	Working/Playing	334	2	Normal	39.6333	7	TDF-3TC-EFV	2	2	1	3	1	2	2	1	0	2	0	Active	1	Active	0	NA	0	#REF!	#REF!	53.5357			0	1
Married	II	2	Working/Playing	316	2	Normal	44	7	TDF-3TC-EFV	2	2	1	3	1	2	2	1	0	2	0	Active	1	Active	0	NA	0	#REF!	#REF!	53.7857			0	1
Married	II	2	Working/Playing	206	2	Normal	94.3	7	AZT-3TC-EFV	1	2	2	1	1	2	2	1	-1	3	0	Active	1	Active	0	NA	0	#REF!	#REF!	39.7857			0	1
Married	II	2	Working/Playing	99	1	Normal	83.3	7	AZT-3TC-NVP	1	2	2	1	2	1	2	2	0	2	0	Active	1	Active	0	NA	0	#REF!	#REF!	50.9643			0	1
Married	II	2	Working/Playing	144	1	Normal	52.3	7	TDF-3TC-EFV	2	2	1	3	1	2	2	1	20	1	0	Active	1	Active	0	NA	0	#REF!	#REF!	48.6786			0	1
Seperated/Divorced	II	2	Working/Playing	204	2	Normal	61.2	7	TDF-3TC-NVP	2	2	1	3	2	1	2	2	0	2	0	Active	1	Active	0	NA	0	#REF!	#REF!	50.3214			0	1
Child	II	2	Working/Playing	MISSING	4	Normal	0	1	TDF-3TC-EFV	2	2	1	3	1	2	2	1	-1	3	304	Missed_appointment	1	Missed_appointment	0	NA	0	#REF!	#REF!	55.75				1
Widowed	II	2	Working/Playing	401	3	Normal	16.7333	3	TDF-3TC-EFV	2	2	1	3	1	2	2	1	0	2	0	Active	1	Active	0	NA	0	#REF!	#REF!	50.2143				1
Single	II	2	Working/Playing	424	3	Normal	37.5667	7	TDF-3TC-EFV	2	2	1	3	1	2	2	1	0	2		Active	1	Active	0	NA	0	#REF!	#REF!	53.5357		0	0	1
Married	II	2	Working/Playing	379	3	Normal	18.7333	4	TDF-3TC-EFV	2	2	1	3	1	2	2	1	950	1	0	Active	1	Active	0	NA	0	#REF!	#REF!	53.7857			0	1
Child	II	2	Working/Playing	134	1	Normal	58.9	7	AZT-3TC-EFV	1	2	2	1	1	2	2	1	-1	3	50	Active	1	Active	0	NA	0	#REF!	#REF!	39.7857			0	1
Single	II	2	Working/Playing	95	1	Normal	105.133	7	AZT-3TC-NVP	1	2	2	1	2	1	2	2	-1	3	1444	Active	1	Active	0	NA	0	#REF!	#REF!	50.9643			0	1
Child	II	2	Working/Playing	MISSING	4	Normal	62.3	7	AZT-3TC-NVP	1	2	2	1	2	1	2	2	-1	3		Active	1	Active	0	NA	0	#REF!	#REF!	48.6786			0	1
Married	I	1	Working/Playing	123	1	Normal	4.93333	1	TDF-3TC-EFV	2	2	1	3	1	2	2	1	-1	3	357	Active	1	Active	0	NA	0	#REF!	#REF!	50.3214			0	1
Married	II	2	Working/Playing	701	5	Normal	125.433	7	AZT-3TC-NVP	1	2	2	1	2	1	2	2	-1	3	0	Active	1	Active	0	NA	0	#REF!	#REF!	55.75			0	1
Child	II	2	Working/Playing	MISSING	4	Normal	53.4667	7	TDF-3TC-EFV	2	2	1	3	1	2	2	1	-1	3		Active	1	Active	0	NA	0	#REF!	#REF!	50.2143				1
Single	II	2	Working/Playing	33	1	Normal	36.6667	7	TDF-3TC-EFV	2	2	1	3	1	2	2	1	0	2	0	Active	1	Active	0	NA	0	#REF!	#REF!	53.5357			0	1
Married	II	2	Working/Playing	MISSING	4	Normal	69.3	7	TDF-3TC-EFV	2	2	1	3	1	2	2	1	-1	3		Active	1	Active	0	NA	0	#REF!	#REF!	53.7857				1
Married	II	2	Working/Playing	107	1	Normal	135.267	7	AZT-3TC-NVP	1	2	2	1	2	1	2	2	0	2	0	Active	1	Active	0	NA	0	#REF!	#REF!	39.7857			0	1
Child	II	2	Working/Playing	1048	5	Normal	56.1667	7	AZT-3TC-NVP	1	2	2	1	2	1	2	2	-1	3	0	Active	1	Active	0	NA	0	#REF!	#REF!	50.9643				1
Single	II	2	Working/Playing	MISSING	4	Normal	50.3333	7	TDF-3TC-EFV	2	2	1	3	1	2	2	1	0	2	0	Active	1	Active	0	NA	0	#REF!	#REF!	48.6786			0	1
Married	II	2	Working/Playing	2029	5	Normal	65.8	7	AZT-3TC-NVP	1	2	2	1	2	1	2	2	-1	3	0	Active	1	Active	0	NA	0	#REF!	#REF!	50.3214			0	1
Child	II	2	Working/Playing	MISSING	4	Normal	31.4333	6	ABC-3TC-EFV	2	1	2	2	1	2	2	1	243	1	0	Active	1	Active	0	NA	0	#REF!	#REF!	55.75				1
Single	II	2	Working/Playing	681	5	Normal	55.0333	7	AZT-3TC-NVP	1	2	2	1	2	1	2	2	-1	3		Active	1	Active	0	NA	0	#REF!	#REF!	50.2143				1
Single	II	2	Working/Playing	119	1	Normal	38.9	7	ABC-3TC-EFV	2	1	2	2	1	2	2	1	0	2	0	Active	1	Active	0	NA	0	#REF!	#REF!	53.5357				1
Child	II	2	Working/Playing	MISSING	4	Normal	40.5	7	AZT-3TC-EFV	1	2	2	1	1	2	2	1	0	2		LFTU	1	LFTU	0	NA	0	#REF!	#REF!	53.7857		0	0	1
Seperated/Divorced	II	2	Working/Playing	165	1	Normal	106.033	7	AZT-3TC-NVP	1	2	2	1	2	1	2	2	8782	1		Active	1	Active	0	NA	0	#REF!	#REF!	39.7857			0	1
Child	II	2	Working/Playing	MISSING	4	Normal	1.86667	1	ABC-3TC-NVP	2	1	2	2	2	1	2	2	-1	3	1	Active	1	Active	0	NA	0	#REF!	#REF!	50.9643				1
Married	III	3	Working/Playing	137	1	Normal	13.6333	3	TDF-3TC-EFV	2	2	1	2	2	2	2	3	0	2	0	Active	1	Active	0	NA	0	#REF!	#REF!	48.6786				1
Married	II	2	Working/Playing	242	2	Normal	119.933	7	AZT-3TC-NVP	1	2	2	1	2	1	2	2	0	2	40	Active	1	Active	0	NA	0	#REF!	#REF!	50.3214			0	1
Child	II	2	Working/Playing	MISSING	4	Normal	43.1667	7	AZT-3TC-NVP	1	2	2	1	2	1	2	2	-1	3	0	Active	1	Active	0	NA	0	#REF!	#REF!	55.75			0	1
Single	II	2	Working/Playing	MISSING	4	Normal	49.4667	7	AZT-3TC-NVP	1	2	2	1	2	1	2	2	9316	1	1	Active	1	Active	0	NA	0	#REF!	#REF!	50.2143				1
Widowed	III	3	Working/Playing	165	1	Normal	126.933	7	AZT-3TC-NVP	1	2	2	1	2	1	2	2	0	2	0	Active	1	Active	0	NA	0	#REF!	#REF!	53.5357				1
Married	II	2	Working/Playing	274	2	Normal	7	2	TDF-3TC-EFV	2	2	1	3	1	2	2	1	0	2		Active	1	Active	0	NA	0	#REF!	#REF!	53.7857			0	1
Married	II	2	Working/Playing	20	1	Normal	56.7667	7	TDF-3TC-EFV	2	2	1	3	1	2	2	1	-1	3		Active	1	Active	0	NA	0	#REF!	#REF!	39.7857			0	1
Child	II	2	Working/Playing	344	2	Normal	44.6333	7	AZT-3TC-NVP	1	2	2	1	2	1	2	2	-1	3		LFTU	1	LFTU	0	NA	0	#REF!	#REF!	50.9643				1
Married	II	2	Working/Playing	208	2	Normal	134.467	7	AZT-3TC-NVP	1	2	2	1	2	1	2	2	0	2	40	Active	1	Active	0	NA	0	#REF!	#REF!	48.6786				1
Seperated/Divorced	II	2	Working/Playing	MISSING	4	Normal	11.7333	2	TDF-3TC-EFV	2	2	1	3	1	2	2	1	0	2	0	Active	1	Active	0	NA	0	#REF!	#REF!	50.3214				1
Child	II	2	Working/Playing	1000	5	Normal	54.1333	7	AZT-3TC-NVP	1	2	2	1	2	1	2	2	0	2		Active	1	Active	0	NA	0	#REF!	#REF!	55.75				1
Single	II	2	Working/Playing	MISSING	4	Normal	9.4	2	ABC-3TC-EFV	2	1	2	2	1	2	2	1	6510	1	0	Active	1	Active	0	NA	0	#REF!	#REF!	50.2143			0	1
Seperated/Divorced	II	2	Working/Playing	177	1	Normal	66.5667	7	TDF-3TC-NVP	2	2	1	3	2	1	2	2	0	2	0	Active	1	Active	0	NA	0	#REF!	#REF!	53.5357			0	1
Child	II	2	Working/Playing	430	3	Normal	34.9667	6	TDF-3TC-EFV	2	2	1	3	1	2	2	1	-1	3	0	Active	1	Active	0	NA	0	#REF!	#REF!	53.7857			0	1
Married	II	2	Working/Playing	553	5	Normal	6.83333	2	TDF-3TC-EFV	2	2	1	3	1	2	2	1	-1	3		Active	1	Active	0	NA	0	#REF!	#REF!	39.7857				1
Single	II	2	Working/Playing	MISSING	4	Normal	9.1	2	ABC-3TC-EFV	2	1	2	2	1	2	2	1	-1	3		Active	1	Active	0	NA	0	#REF!	#REF!	50.9643			0	1
Married	II	2	Working/Playing	680	5	Normal	2.8	1	TDF-3TC-EFV	2	2	1	3	1	2	2	1	-1	3	1014	Active	1	Active	0	NA	0	#REF!	#REF!	48.6786				1
Married	II	2	Working/Playing	133	1	Normal	128.467	7	AZT-3TC-NVP	1	2	2	1	2	1	2	2	0	2	50	Active	1	Active	0	NA	0	#REF!	#REF!	50.3214				1
Single	II	2	Working/Playing	116	1	Normal	8.4	2	TDF-3TC-EFV	2	2	1	3	1	2	2	1	0	2	50	Active	1	Active	0	NA	0	#REF!	#REF!	55.75			0	1
Child	II	2	Working/Playing	MISSING	4	Normal	35.4667	6	AZT-3TC-NVP	1	2	2	1	2	1	2	2	-1	3		Active	1	Active	0	NA	0	#REF!	#REF!	50.2143			0	1
Married	II	2	Working/Playing	296	2	Normal	60.7333	7	TDF-3TC-EFV	2	2	1	3	1	2	2	1	0	2	0	Active	1	Active	0	NA	0	#REF!	#REF!	53.5357			0	1
Child	II	2	Working/Playing	MISSING	4	Normal	32.5	6	ABC-3TC-EFV	2	1	2	2	1	2	2	1	20	1	0	Active	1	Active	0	NA	0	#REF!	#REF!	53.7857			0	1
Single	II	2	Working/Playing	1431	5	Normal	57.8333	7	ABC-3TC-DTG	2	1	2	2	2	2	2	4	1690	1	7120	Active	1	Active	0	NA	0	#REF!	#REF!	39.7857				1
Seperated/Divorced	II	2	Working/Playing	264	2	Normal	9.33333	2	TDF-3TC-EFV	2	2	1	3	1	2	2	1	50	1	0	Active	1	Active	0	NA	0	#REF!	#REF!	50.9643			0	1
Child	II	2	Working/Playing	1580	5	Normal	34.4667	6	AZT-3TC-NVP	1	2	2	1	2	1	2	2	-1	3	0	Active	1	Active	0	NA	0	#REF!	#REF!	48.6786			0	1
Child	II	2	Working/Playing	979	5	Normal	38.8	7	AZT-3TC-EFV	1	2	2	1	1	2	2	1	-1	3		Active	1	Active	0	NA	0	#REF!	#REF!	50.3214			0	2
Married	II	2	Working/Playing	360	3	Normal	0.466667	1	TDF-3TC-EFV	2	2	1	3	1	2	2	1	-1	3		LFTU	1	LFTU	0	NA	0	#REF!	#REF!	55.75				1
Married	II	2	Working/Playing	360	3	Normal	78.4333	7	TDF-3TC-EFV	2	2	1	3	1	2	2	1	0	2	0	Active	1	Active	0	NA	0	#REF!	#REF!	50.2143				1
Child	II	2	Working/Playing	MISSING	4	Normal	60.4	7	AZT-3TC-NVP	1	2	2	1	2	1	2	2	50	1		LFTU	1	LFTU	0	NA	0	#REF!	#REF!	53.5357			0	1
Child	II	2	Working/Playing	MISSING	4	Normal	53.9	7	AZT-3TC-NVP	1	2	2	1	2	1	2	2	-1	3		LFTU	1	LFTU	0	NA	0	#REF!	#REF!	53.7857				1
Married	II	2	Working/Playing	MISSING	4	Normal	8.4	2	TDF-3TC-EFV	2	2	1	3	1	2	2	1	121	1	0	Active	1	Active	0	NA	0	#REF!	#REF!	39.7857			0	1
Married	I	1	Working/Playing	MISSING	4	Normal	1.56667	1	TDF-3TC-DTG	2	2	1	3	2	2	2	4	-1	3	1	Active	1	Active	0	NA	0	#REF!	#REF!	50.9643			0	1
Single	II	2	Working/Playing	244	2	Normal	48.8	7	TDF-3TC-EFV	2	2	1	3	1	2	2	1	0	2	0	Active	1	Active	0	NA	0	#REF!	#REF!	48.6786			0	1
Seperated/Divorced	II	2	Working/Playing	MISSING	4	Normal	23.9667	4	TDF-3TC-EFV	2	2	1	3	1	2	2	1	0	2	0	Active	1	Active	0	NA	0	#REF!	#REF!	50.3214		2_1	0	1
Child	II	2	Working/Playing	MISSING	4	Normal	52.9	7	AZT-3TC-NVP	1	2	2	1	2	1	2	2	-1	3		Active	1	Active	0	NA	0	#REF!	#REF!	55.75				1
Single	I	1	Working/Playing	MISSING	4	Normal	7.46667	2	TDF-3TC-EFV	2	2	1	3	1	2	2	1	0	2	0	Active	1	Active	0	NA	0	#REF!	#REF!	50.2143			0	1
Child	II	2	Working/Playing	MISSING	4	Normal	38.1	7	AZT-3TC-NVP	1	2	2	1	2	1	2	2	-1	3		Active	1	Active	0	NA	0	#REF!	#REF!	53.5357			0	1
Child	II	2	Working/Playing	MISSING	4	Normal	51.1333	7	ABC-3TC-NVP	2	1	2	2	2	1	2	2	-1	3	54	Active	1	Active	0	NA	0	#REF!	#REF!	53.7857			0	1
Single	II	2	Working/Playing	163	1	Normal	60.0667	7	TDF-3TC-NVP	2	2	1	3	2	1	2	2	0	2	0	Active	1	Active	0	NA	0	#REF!	#REF!	39.7857				1
Widowed	II	2	Working/Playing	MISSING	4	Normal	5.83333	1	TDF-3TC-EFV	2	2	1	3	1	2	2	1	0	2	0	Active	1	Active	0	NA	0	#REF!	#REF!	50.9643			0	1
Child	II	2	Working/Playing	MISSING	4	Normal	48.2333	7	AZT-3TC-NVP	1	2	2	1	2	1	2	2	-1	3		Active	1	Active	0	NA	0	#REF!	#REF!	48.6786			0	1
Married	II	2	Working/Playing	69	1	Normal	50.2667	7	TDF-3TC-EFV	2	2	1	3	1	2	2	1	0	2	50	Active	1	Active	0	NA	0	#REF!	#REF!	50.3214				1
Single	II	2	Working/Playing	764	5	Normal	39.0667	7	ABC-3TC-EFV	2	1	2	2	1	2	2	1	-1	3		Active	1	Active	0	NA	0	#REF!	#REF!	55.75				1
Seperated/Divorced	II	2	Working/Playing	703	5	Normal	30.3667	6	TDF-3TC-EFV	2	2	1	3	1	2	2	1	0	2	0	Active	1	Active	0	NA	0	#REF!	#REF!	50.2143				1
Child	II	2	Working/Playing	MISSING	4	Normal	47.3	7	AZT-3TC-NVP	1	2	2	1	2	1	2	2	-1	3		Active	1	Active	0	NA	0	#REF!	#REF!	53.5357			0	1
Seperated/Divorced	II	2	Working/Playing	MISSING	4	Normal	56.9667	7	TDF-3TC-EFV	2	2	1	3	1	2	2	1	-1	3		Active	1	Active	0	NA	0	#REF!	#REF!	53.7857				1
Child	I	1	Working/Playing	22	1	Normal	21.4	4	ABC-3TC-EFV	2	1	2	2	1	2	2	1	429	1	1740	Active	1	Active	0	NA	0	#REF!	#REF!	39.7857				1
Child	II	2	Working/Playing	MISSING	4	Normal	44.8	7	AZT-3TC-NVP	1	2	2	1	2	1	2	2	-1	3		Active	1	Active	0	NA	0	#REF!	#REF!	50.9643			0	1
Married	II	2	Working/Playing	MISSING	4	Normal	49.9333	7	TDF-3TC-EFV	2	2	1	3	1	2	2	1	20	1	0	Active	1	Active	0	NA	0	#REF!	#REF!	48.6786			0	1
Child	II	2	Working/Playing	45	1	Normal	38.9333	7	ABC-3TC-EFV	2	1	2	2	1	2	2	1	0	2		Active	1	Active	0	NA	0	#REF!	#REF!	50.3214			0	1
Child	II	2	Working/Playing	MISSING	4	Normal	38.2	7	AZT-3TC-NVP	1	2	2	1	2	1	2	2	0	2		Active	1	Active	0	NA	0	#REF!	#REF!	55.75		0	0	1
Child	I	1	Working/Playing	1220	5	Normal	91	7	AZT-3TC-NVP	1	2	2	1	2	1	2	2	-1	3	1	Active	1	Active	0	NA	0	#REF!	#REF!	50.2143				1
Single	II	2	Working/Playing	MISSING	4	Normal	1.4	1	ABC-3TC-EFV	2	1	2	2	1	2	2	1	0	2	0	Active	1	Active	0	NA	0	#REF!	#REF!	53.5357				1
Child	II	2	Working/Playing	MISSING	4	Normal	48.3667	7	ABC-3TC-LPV/r	2	1	2	2	2	2	1	3	-1	3		Active	1	Active	0	NA	0	#REF!	#REF!	53.7857				1
Married	II	2	Working/Playing	24	1	Normal	62.5333	7	TDF-3TC-EFV	2	2	1	3	1	2	2	1	0	2	30	Active	1	Active	0	NA	0	#REF!	#REF!	39.7857		2		1
Child	II	2	Working/Playing	MISSING	4	Normal	36.6	7	ABC-3TC-NVP	2	1	2	2	2	1	2	2	-1	3		Active	1	Active	0	NA	0	#REF!	#REF!	50.9643				1
Single	II	2	Working/Playing	MISSING	4	Normal	38.3667	7	TDF-3TC-DTG	2	2	1	3	2	2	2	4	-1	3		Active	1	Active	0	NA	0	#REF!	#REF!	48.6786				1
Single	II	2	Working/Playing	442	3	Normal	14	3	TDF-3TC-EFV	2	2	1	3	1	2	2	1	0	2	0	Active	1	Active	0	NA	0	#REF!	#REF!	50.3214				1
Married	II	2	Working/Playing	265	2	MAM	71.2667	7	TDF-3TC-NVP	2	2	1	3	2	1	2	2	0	2	0	Active	1	Active	0	NA	0	#REF!	#REF!	55.75				1
Married	II	2	Working/Playing	570	5	Normal	173.233	7	D4T-3TC-NVP	2	2	2	4	2	1	2	2	0	2	0	Active	1	Active	0	NA	0	#REF!	#REF!	50.2143				1
Child	II	2	Working/Playing	MISSING	4	Normal	37.2667	7	AZT-3TC-NVP	1	2	2	1	2	1	2	2	-1	3	0	Active	1	Active	0	NA	0	#REF!	#REF!	53.5357				1
Married	II	2	Working/Playing	146	1	Normal	103.033	7	AZT-3TC-EFV	1	2	2	1	1	2	2	1	0	2	386	Active	1	Active	0	NA	0	#REF!	#REF!	53.7857				1
Single	II	2	Working/Playing	2654	5	Normal	42.7	7	AZT-3TC-DTG	1	2	2	1	2	2	2	4	0	2		LFTU	1	LFTU	0	NA	0	#REF!	#REF!	39.7857				1
Married	III	3	Working/Playing	14	1	Normal	161.733	7	D4T-3TC-EFV	2	2	2	4	1	2	2	1	32400	1	183	Active	1	Active	0	NA	0	#REF!	#REF!	50.9643				1
Married	II	2	Working/Playing	439	3	Normal	51.7333	7	TDF-3TC-NVP	2	2	1	3	2	1	2	2	0	2	0	Active	1	Active	0	NA	0	#REF!	#REF!	48.6786		2_1	1	1
Married	II	2	Working/Playing	155	1	Normal	55.9667	7	TDF-3TC-EFV	2	2	1	3	1	2	2	1	0	2		Active	1	Active	0	NA	0	#REF!	#REF!	50.3214			0	1
Married	II	2	Working/Playing	155	1	Normal	129.233	7	TDF-3TC-EFV	2	2	1	3	1	2	2	1	0	2	77	Active	1	Active	0	NA	0	#REF!	#REF!	55.75				1
Married	III	3	Working/Playing	38	1	Normal	165.667	7	AZT-3TC-NVP	1	2	2	1	2	1	2	2	0	2	0	Active	1	Active	0	NA	0	#REF!	#REF!	50.2143			0	1
Married	II	2	Working/Playing	352	3	Normal	33.0333	6	TDF-3TC-EFV	2	2	1	3	1	2	2	1	20	1	0	Active	1	Active	0	NA	0	#REF!	#REF!	53.5357				1
Child	II	2	Working/Playing	1471	5	Normal	48.5333	7	AZT-3TC-NVP	1	2	2	1	2	1	2	2	0	2		LFTU	1	LFTU	0	NA	0	#REF!	#REF!	53.7857				1
Single	II	2	Working/Playing	737	5	Normal	64.1	7	AZT-3TC-NVP	1	2	2	1	2	1	2	2	3250	1	2860	Active	1	Active	0	NA	0	#REF!	#REF!	39.7857		2_1	1	1
Married	II	2	Working/Playing	MISSING	4	Normal	56.6333	7	TDF-3TC-EFV	2	2	1	3	1	2	2	1	1660	1		Active	1	Active	0	NA	0	#REF!	#REF!	50.9643		1	0	1
Child	II	2	Working/Playing	69	1	Normal	43.5667	7	AZT-3TC-NVP	1	2	2	1	2	1	2	2	1	1	1	Active	1	Active	0	NA	0	#REF!	#REF!	48.6786			0	1
Widowed	II	2	Working/Playing	439	3	Normal	36.0667	7	TDF-3TC-EFV	2	2	1	3	1	2	2	1	0	2	50	Active	1	Active	0	NA	0	#REF!	#REF!	50.3214				1
Single	II	2	Working/Playing	462	3	Normal	27.4667	5	TDF-3TC-EFV	2	2	1	3	1	2	2	1	0	2	0	Active	1	Active	0	NA	0	#REF!	#REF!	55.75				1
Married	III	3	Working/Playing	222	2	Normal	100.7	7	AZT-3TC-NVP	1	2	2	1	2	1	2	2	-1	3	357	Active	1	Active	0	NA	0	#REF!	#REF!	50.2143				1
Child	II	2	Working/Playing	MISSING	4	Normal	53.2667	7	AZT-3TC-NVP	1	2	2	1	2	1	2	2	-1	3		Active	1	Active	0	NA	0	#REF!	#REF!	53.5357			0	1
Seperated/Divorced	II	2	Working/Playing	183	1	Normal	42	7	TDF-3TC-EFV	2	2	1	3	1	2	2	1	0	2	50	Active	1	Active	0	NA	0	#REF!	#REF!	53.7857			0	1
Married	II	2	Working/Playing	164	1	Normal	77	7	AZT-3TC-NVP	1	2	2	1	2	1	2	2	70	1	254	Active	1	Active	0	NA	0	#REF!	#REF!	39.7857			0	1
Married	II	2	Working/Playing	387	3	Normal	43.7667	7	TDF-3TC-EFV	2	2	1	3	1	2	2	1	-1	3	0	Active	1	Active	0	NA	0	#REF!	#REF!	50.9643				1
Married	II	2	Working/Playing	164	1	Normal	76.0667	7	TDF-3TC-NVP	2	2	1	3	2	1	2	2	0	2	0	Active	1	Active	0	NA	0	#REF!	#REF!	48.6786				1
Married	II	2	Working/Playing	MISSING	4	Normal	5.5	1	ABC-3TC-LPV/r	2	1	2	2	2	2	1	3	-1	3		Active	1	Active	0	NA	0	#REF!	#REF!	50.3214			0	1
Seperated/Divorced	II	2	Working/Playing	203	2	Normal	55.7	7	AZT-3TC-NVP	1	2	2	1	2	1	2	2	0	2	400	Active	1	Active	0	NA	0	#REF!	#REF!	55.75				1
Seperated/Divorced	II	2	Working/Playing	348	2	Normal	37.1	7	TDF-3TC-EFV	2	2	1	3	1	2	2	1	0	2	0	Active	1	Active	0	NA	0	#REF!	#REF!	50.2143				1
Child	II	2	Working/Playing	MISSING	4	Normal	43.3667	7	AZT-3TC-NVP	1	2	2	1	2	1	2	2	-1	3	6150	LFTU	1	LFTU	0	NA	0	#REF!	#REF!	53.5357				1
Single	II	2	Working/Playing	774	5	Normal	37.1667	7	ABC-3TC-EFV	2	1	2	2	1	2	2	1	-1	3	0	Active	1	Active	0	NA	0	#REF!	#REF!	53.7857				1
Single	II	2	Working/Playing	3	1	Normal	65.4	7	AZT-3TC-EFV	1	2	2	1	1	2	2	1	-1	3		Active	1	Active	0	NA	0	#REF!	#REF!	39.7857			0	1
Seperated/Divorced	II	2	Working/Playing	491	3	Normal	29.6	5	TDF-3TC-EFV	2	2	1	3	1	2	2	1	0	2	0	Active	1	Active	0	NA	0	#REF!	#REF!	50.9643			0	1
Married	II	2	Working/Playing	256	2	Normal	19.6333	4	AZT-3TC-NVP	1	2	2	1	2	1	2	2	0	2	0	Active	1	Active	0	NA	0	#REF!	#REF!	48.6786				1
Married	II	2	Working/Playing	40	1	Normal	95.7333	7	AZT-3TC-NVP	1	2	2	1	2	1	2	2	-1	3	0	Active	1	Active	0	NA	0	#REF!	#REF!	50.3214				1
Married	II	2	Working/Playing	290	2	Normal	53.0667	7	TDF-3TC-EFV	2	2	1	3	1	2	2	1	0	2	0	Active	1	Active	0	NA	0	#REF!	#REF!	55.75			0	1
Widowed	II	2	Working/Playing	388	3	Normal	34.4	6	TDF-3TC-EFV	2	2	1	3	1	2	2	1	-1	3	0	Missed_appointment	1	Missed_appointment	0	NA	0	#REF!	#REF!	50.2143				1
Married	II	2	Working/Playing	341	2	Normal	101.967	7	AZT-3TC-NVP	1	2	2	1	2	1	2	2	0	2	0	Active	1	Active	0	NA	0	#REF!	#REF!	53.5357				1
Single	II	2	Working/Playing	1544	5	Normal	58.7667	7	AZT-3TC-EFV	1	2	2	1	1	2	2	1	0	2	0	Active	1	Active	0	NA	0	#REF!	#REF!	53.7857			0	1
Seperated/Divorced	II	2	Working/Playing	155	1	Normal	151.333	7	TDF-3TC-EFV	2	2	1	3	1	2	2	1	-1	3	0	Active	1	Active	0	NA	0	#REF!	#REF!	39.7857				1
Married	II	2	Working/Playing	241	2	Normal	62.4333	7	TDF-3TC-NVP	2	2	1	3	2	1	2	2	0	2	0	Active	1	Active	0	NA	0	#REF!	#REF!	50.9643				1
Single	II	2	Working/Playing	700	5	Normal	7.93333	2	TDF-3TC-EFV	2	2	1	3	1	2	2	1	0	2	0	Active	1	Active	0	NA	0	#REF!	#REF!	48.6786				1
Married	II	2	Working/Playing	491	3	Normal	39.9	7	TDF-3TC-EFV	2	2	1	3	1	2	2	1	0	2	0	Active	1	Active	0	NA	0	#REF!	#REF!	50.3214				1
Widowed	II	2	Working/Playing	171	1	Normal	68.8333	7	TDF-3TC-NVP	2	2	1	3	2	1	2	2	0	2	0	Active	1	Active	0	NA	0	#REF!	#REF!	55.75			0	1
Seperated/Divorced	II	2	Working/Playing	399	3	Normal	127.7	7	AZT-3TC-NVP	1	2	2	1	2	1	2	2	-1	3	0	Active	1	Active	0	NA	0	#REF!	#REF!	50.2143				1
Married	II	2	Working/Playing	151	1	Normal	72.0667	7	TDF-3TC-NVP	2	2	1	3	2	1	2	2	0	2	0	Active	1	Active	0	NA	0	#REF!	#REF!	53.5357				1
Married	II	2	Working/Playing	301	2	Normal	80.0667	7	TDF-3TC-NVP	2	2	1	3	2	1	2	2	0	2	0	Active	1	Active	0	NA	0	#REF!	#REF!	53.7857			0	1
Married	I	1	Working/Playing	828	5	Normal	39.4667	7	TDF-3TC-NVP	2	2	1	3	2	1	2	2	0	2	0	Active	1	Active	0	NA	0	#REF!	#REF!	39.7857				1
Single	III	3	Working/Playing	1161	5	Normal	53.6	7	AZT-3TC-NVP	1	2	2	1	2	1	2	2	0	2	0	Active	1	Active	0	NA	0	#REF!	#REF!	50.9643				1
Seperated/Divorced	II	2	Working/Playing	MISSING	4	Normal	39.4333	7	TDF-3TC-EFV	2	2	1	3	1	2	2	1	0	2	0	Active	1	Active	0	NA	0	#REF!	#REF!	48.6786			0	1
Married	II	2	Working/Playing	554	5	Normal	110.367	7	AZT-3TC-NVP	1	2	2	1	2	1	2	2	-1	3	0	Active	1	Active	0	NA	0	#REF!	#REF!	50.3214				1
Married	II	2	Working/Playing	278	2	Normal	62.0333	7	TDF-3TC-EFV	2	2	1	3	1	2	2	1	0	2	0	Active	1	Active	0	NA	0	#REF!	#REF!	55.75			0	1
Child	I	1	Working/Playing	MISSING	4	Normal	39.8	7	AZT-3TC-NVP	1	2	2	1	2	1	2	2	-1	3		Active	1	Active	0	NA	0	#REF!	#REF!	50.2143				1
Married	II	2	Working/Playing	31	1	Normal	91.7333	7	AZT-3TC-NVP	1	2	2	1	2	1	2	2	0	2	0	Active	1	Active	0	NA	0	#REF!	#REF!	53.5357			1	1
Married	II	2	Working/Playing	202	2	Normal	3.83333	1	TDF-3TC-EFV	2	2	1	3	1	2	2	1	-1	3	0	Active	1	Active	0	NA	0	#REF!	#REF!	53.7857				1
Child	III	3	Working/Playing	423	3	Normal	49.9333	7	AZT-3TC-NVP	1	2	2	1	2	1	2	2	0	2	0	Active	1	Active	0	NA	0	#REF!	#REF!	39.7857			0	1
Child	II	2	Working/Playing	MISSING	4	Normal	29.1333	5	AZT-3TC-NVP	1	2	2	1	2	1	2	2	-1	3		Active	1	Active	0	NA	0	#REF!	#REF!	50.9643				1
Married	II	2	Working/Playing	29	1	Normal	62.3667	7	TDF-3TC-EFV	2	2	1	3	1	2	2	1	0	2	0	Active	1	Active	0	NA	0	#REF!	#REF!	48.6786			0	1
Child	II	2	Working/Playing	MISSING	4	Normal	39.9	7	AZT-3TC-NVP	1	2	2	1	2	1	2	2	-1	3		Active	1	Active	0	NA	0	#REF!	#REF!	50.3214				1
Married	II	2	Working/Playing	248	2	Normal	84	7	AZT-3TC-NVP	1	2	2	1	2	1	2	2	142	1	111	Active	1	Active	0	NA	0	#REF!	#REF!	55.75				1
Married	III	3	Working/Playing	36	1	Normal	73.0667	7	TDF-3TC-NVP	2	2	1	3	2	1	2	2	0	2	0	Active	1	Active	0	NA	0	#REF!	#REF!	50.2143		0	0	1
Married	II	2	Working/Playing	MISSING	4	Normal	134.167	7	AZT-3TC-NVP	1	2	2	1	2	1	2	2	0	2	0	Active	1	Active	0	NA	0	#REF!	#REF!	53.5357			0	1
Seperated/Divorced	II	2	Working/Playing	343	2	Normal	9.5	2	TDF-3TC-EFV	2	2	1	3	1	2	2	1	0	2	20	Active	1	Active	0	NA	0	#REF!	#REF!	53.7857				1
Single	II	2	Working/Playing	212	2	Normal	71.1	7	TDF-3TC-NVP	2	2	1	3	2	1	2	2	0	2	0	Active	1	Active	0	NA	0	#REF!	#REF!	39.7857				1
Single	II	2	Working/Playing	402	3	Normal	39.1667	7	TDF-3TC-EFV	2	2	1	3	1	2	2	1	0	2	0	Active	1	Active	0	NA	0	#REF!	#REF!	50.9643				1
Seperated/Divorced	II	2	Working/Playing	515	5	Normal	15.7	3	TDF-3TC-EFV	2	2	1	3	1	2	2	1	0	2	0	Active	1	Active	0	NA	0	#REF!	#REF!	48.6786				1
Child	III	3	Working/Playing	976	5	Normal	26.3667	5	AZT-3TC-EFV	1	2	2	1	1	2	2	1	-1	3		Active	1	Active	0	NA	0	#REF!	#REF!	50.3214				1
Single	II	2	Working/Playing	158	1	Normal	38.2667	7	TDF-3TC-EFV	2	2	1	3	1	2	2	1	0	2		Active	1	Active	0	NA	0	#REF!	#REF!	55.75		0	0	1
Widowed	II	2	Working/Playing	48	1	Normal	102.567	7	AZT-3TC-NVP	1	2	2	1	2	1	2	2	84494	1	0	Active	1	Active	0	NA	0	#REF!	#REF!	50.2143			0	1
Child	II	2	Working/Playing	435	3	Normal	29.7	5	TDF-3TC-EFV	2	2	1	3	1	2	2	1	992	1	0	Active	1	Active	0	NA	0	#REF!	#REF!	53.5357				1
Single	II	2	Working/Playing	663	5	Normal	39.1667	7	AZT-3TC-NVP	1	2	2	1	2	1	2	2	-1	3	0	Active	1	Active	0	NA	0	#REF!	#REF!	53.7857				1
Married	II	2	Working/Playing	362	3	Normal	91.5333	7	AZT-3TC-NVP	1	2	2	1	2	1	2	2	0	2	50	Active	1	Active	0	NA	0	#REF!	#REF!	39.7857				1
Married	II	2	Working/Playing	398	3	Normal	22.1	4	TDF-3TC-EFV	2	2	1	3	1	2	2	1	0	2	50	Active	1	Active	0	NA	0	#REF!	#REF!	50.9643		0	0	1
Widowed	II	2	Working/Playing	MISSING	4	Normal	113.933	7	AZT-3TC-NVP	1	2	2	1	2	1	2	2	20	1	0	Active	1	Active	0	NA	0	#REF!	#REF!	48.6786				1
Married	II	2	Working/Playing	423	3	Normal	69.2	7	TDF-3TC-EFV	2	2	1	3	1	2	2	1	0	2	0	Active	1	Active	0	NA	0	#REF!	#REF!	50.3214		0	0	1
Seperated/Divorced	I	1	Working/Playing	208	2	Normal	4	1	TDF-3TC-EFV	2	2	1	3	1	2	2	1	-1	3	1	Active	1	Active	0	NA	0	#REF!	#REF!	55.75			1	2
Married	II	2	Working/Playing	31	1	Normal	137.167	7	AZT-3TC-EFV	1	2	2	1	1	2	2	1	131398	1	168000	Active	1	Active	0	NA	0	#REF!	#REF!	50.2143				1
Single	IV	4	Working/Playing	653	5	Normal	87.8333	7	ABC-3TC-NVP	2	1	2	2	2	1	2	2	47849	1	30	Active	1	Active	0	NA	0	#REF!	#REF!	53.5357			0	1
Child	II	2	Working/Playing	MISSING	4	Normal	1.56667	1	ABC-3TC-LPV/r	2	1	2	2	2	2	1	3	-1	3	10200	Active	1	Active	0	NA	0	#REF!	#REF!	53.7857		0	0	1
Widowed	II	2	Working/Playing	153	1	Normal	116.367	7	AZT-3TC-NVP	1	2	2	1	2	1	2	2	0	2	0	Active	1	Active	0	NA	0	#REF!	#REF!	39.7857				1
Single	II	2	Working/Playing	MISSING	4	Normal	-0.733333	1	TDF-3TC-EFV	2	2	1	3	1	2	2	1	-1	3	0	Active	1	Active	0	NA	0	#REF!	#REF!	50.9643			0	1
Married	II	2	Working/Playing	207	2	Normal	121.333	7	TDF-3TC-EFV	2	2	1	3	1	2	2	1	-1	3	0	Active	1	Active	0	NA	0	#REF!	#REF!	48.6786			0	1
Married	III	3	Working/Playing	MISSING	4	Normal	139.067	7	D4T-3TC-NVP	2	2	2	4	2	1	2	2	100	1	1	Active	1	Active	0	NA	0	#REF!	#REF!	50.3214		0	0	1
Widowed	II	2	Working/Playing	MISSING	4	Normal	127.133	7	AZT-3TC-NVP	1	2	2	1	2	1	2	2	0	2	0	Active	1	Active	0	NA	0	#REF!	#REF!	55.75			0	1
Married	II	2	Working/Playing	MISSING	4	Normal	-0.166667	1	TDF-3TC-EFV	2	2	1	3	1	2	2	1	-1	3		Active	1	Active	0	NA	0	#REF!	#REF!	50.2143			0	1
Married	II	2	Working/Playing	MISSING	4	Normal	63.0667	7	TDF-3TC-NVP	2	2	1	3	2	1	2	2	9292	1	1	Active	1	Active	0	NA	0	#REF!	#REF!	53.5357			1	1
Seperated/Divorced	II	2	Working/Playing	69	1	Normal	8.83333	2	TDF-3TC-EFV	2	2	1	3	1	2	2	1	0	2	0	Active	1	Active	0	NA	0	#REF!	#REF!	53.7857		0	0	1
Single	II	2	Working/Playing	MISSING	4	Normal	130.167	7	AZT-3TC-NVP	1	2	2	1	2	1	2	2	0	2	0	Active	1	Active	0	NA	0	#REF!	#REF!	39.7857			0	1
Widowed	III	3	Working/Playing	168	1	Normal	138.133	7	AZT-3TC-NVP	1	2	2	1	2	1	2	2	20	1	1	Active	1	Active	0	NA	0	#REF!	#REF!	50.9643			0	1
Married	II	2	Working/Playing	20	1	Normal	68.7	7	AZT-3TC-NVP	1	2	2	1	2	1	2	2	-1	3	0	Active	1	Active	0	NA	0	#REF!	#REF!	48.6786		0	0	1
Married	II	2	Working/Playing	MISSING	4	Normal	130.167	7	AZT-3TC-NVP	1	2	2	1	2	1	2	2	47	1	0	Active	1	Active	0	NA	0	#REF!	#REF!	50.3214			0	1
Child	III	3	Working/Playing	MISSING	4	Normal	51.4333	7	AZT-3TC-NVP	1	2	2	1	2	1	2	2	997	1	1060	Active	1	Active	0	NA	0	#REF!	#REF!	55.75		1	1	1
Child	II	2	Working/Playing	1860	5	Normal	36.6667	7	ABC-3TC-EFV	2	1	2	2	1	2	2	1	1	1	1	Active	1	Active	0	NA	0	#REF!	#REF!	50.2143		0	0	1
Single	II	2	Working/Playing	145	1	Normal	137.1	7	AZT-3TC-NVP	1	2	2	1	2	1	2	2	454	1	76	Active	1	Active	0	NA	0	#REF!	#REF!	53.5357			0	1
Married	II	2	Working/Playing	194	1	Normal	25.2	5	AZT-3TC-NVP	1	2	2	1	2	1	2	2	0	2	0	Active	1	Active	0	NA	0	#REF!	#REF!	53.7857			1	1
Married	II	2	Working/Playing	234	2	Normal	97.8667	7	TDF-3TC-EFV	2	2	1	3	1	2	2	1	-1	3	50	Active	1	Active	0	NA	0	#REF!	#REF!	39.7857		0	0	1
Seperated/Divorced	II	2	Working/Playing	MISSING	4	Normal	14.8	3	AZT-3TC-NVP	1	2	2	1	2	1	2	2	0	2	0	Active	1	Active	0	NA	0	#REF!	#REF!	50.9643			0	1
Married	II	2	Working/Playing	93	1	Normal	131.833	7	AZT-3TC-EFV	1	2	2	1	1	2	2	1	-1	3	0	Active	1	Active	0	NA	0	#REF!	#REF!	48.6786		0	0	1
Married	II	2	Working/Playing	548	5	Normal	36.5	7	AZT-3TC-NVP	1	2	2	1	2	1	2	2	0	2	0	Active	1	Active	0	NA	0	#REF!	#REF!	50.3214			0	1
Widowed	II	2	Working/Playing	439	3	Normal	159.567	7	TDF-3TC-EFV	2	2	1	3	1	2	2	1	80	1	0	Active	1	Active	0	NA	0	#REF!	#REF!	55.75			0	1
Married	II	2	Working/Playing	400	3	Normal	154.6	7	TDF-3TC-EFV	2	2	1	3	1	2	2	1	-1	3	0	Active	1	Active	0	NA	0	#REF!	#REF!	50.2143			0	1
Married	II	2	Working/Playing	453	3	Normal	26.2667	5	TDF-3TC-EFV	2	2	1	3	1	2	2	1	-1	3	20	Missed_appointment	1	Missed_appointment	0	NA	0	#REF!	#REF!	53.5357			0	1
Married	II	2	Working/Playing	149	1	Normal	46.1667	7	TDF-3TC-EFV	2	2	1	3	1	2	2	1	-1	3	54	Active	1	Active	0	NA	0	#REF!	#REF!	53.7857		0	0	1
Married	II	2	Working/Playing	235	2	Normal	68.8333	7	TDF-3TC-NVP	2	2	1	3	2	1	2	2	0	2	0	Active	1	Active	0	NA	0	#REF!	#REF!	39.7857			1	1
Single	II	2	Working/Playing	202	2	Normal	65.5333	7	AZT-3TC-EFV	1	2	2	1	1	2	2	1	0	2	0	Active	1	Active	0	NA	0	#REF!	#REF!	50.9643			0	1
Married	II	2	Working/Playing	304	2	Normal	61.2667	7	TDF-3TC-EFV	2	2	1	3	1	2	2	1	0	2	0	Active	1	Active	0	NA	0	#REF!	#REF!	48.6786			0	1
Married	II	2	Working/Playing	160	1	Normal	75.4333	7	AZT-3TC-NVP	1	2	2	1	2	1	2	2	-1	3	261	Active	1	Active	0	NA	0	#REF!	#REF!	50.3214			0	1
Seperated/Divorced	II	2	Working/Playing	317	2	Normal	34.4333	6	TDF-3TC-NVP	2	2	1	3	2	1	2	2	63	1	0	Active	1	Active	0	NA	0	#REF!	#REF!	55.75		0	1	1
Married	II	2	Working/Playing	MISSING	4	Normal	131.8	7	AZT-3TC-NVP	1	2	2	1	2	1	2	2	0	2	0	Active	1	Active	0	NA	0	#REF!	#REF!	50.2143			0	1
Married	II	2	Working/Playing	212	2	Normal	77.8333	7	AZT-3TC-NVP	1	2	2	1	2	1	2	2	0	2	0	Active	1	Active	0	NA	0	#REF!	#REF!	53.5357		0	0	1
Seperated/Divorced	II	2	Working/Playing	313	2	Normal	131.5	7	AZT-3TC-NVP	1	2	2	1	2	1	2	2	0	2	50	Active	1	Active	0	NA	0	#REF!	#REF!	53.7857			0	1
Seperated/Divorced	II	2	Working/Playing	117	1	Normal	104.333	7	AZT-3TC-NVP	1	2	2	1	2	1	2	2	-1	3	0	Active	1	Active	0	NA	0	#REF!	#REF!	39.7857			0	1
Married	II	2	Working/Playing	1015	5	Normal	24.0333	5	TDF-3TC-EFV	2	2	1	3	1	2	2	1	1	1	1	Active	2	Active	0	NA	0	#REF!	#REF!	50.9643		0	0	1
Married	II	2	Working/Playing	MISSING	4	Normal	130.433	7	AZT-3TC-NVP	1	2	2	1	2	1	2	2	0	2	0	Active	1	Active	0	NA	0	#REF!	#REF!	48.6786			0	1
Child	II	2	Working/Playing	114	1	Normal	81.7333	7	ABC-3TC-NVP	2	1	2	2	2	1	2	2	0	2	0	Active	1	Active	0	NA	0	#REF!	#REF!	50.3214			0	1
Married	I	1	Working/Playing	104	1	Normal	25.2	5	TDF-3TC-NVP	2	2	1	3	2	1	2	2	1	1	1	Active	1	Active	0	NA	0	#REF!	#REF!	55.75		0	0	1
Married	II	2	Working/Playing	230	2	Normal	85.8667	7	AZT-3TC-NVP	1	2	2	1	2	1	2	2	122	1	0	Active	1	Active	0	NA	0	#REF!	#REF!	50.2143			0	1
Child	II	2	Ambulatory	498	3	Normal	3.16667	1	ABC-3TC-NVP	2	1	2	2	2	1	2	2	2434	1	409	Active	1	Active	0	NA	0	#REF!	#REF!	53.5357			0	1
Married	II	2	Working/Playing	200	2	Normal	20.0667	4	TDF-3TC-ATV/r	2	2	1	3	2	2	1	3	116	1	0	Active	1	Active	0	NA	0	#REF!	#REF!	53.7857		0	0	1
Widowed	II	2	Working/Playing	MISSING	4	Normal	131.667	7	AZT-3TC-NVP	1	2	2	1	2	1	2	2	0	2	0	Active	1	Active	0	NA	0	#REF!	#REF!	39.7857		0	0	1
Widowed	II	2	Working/Playing	115	1	Normal	128.067	7	AZT-3TC-NVP	1	2	2	1	2	1	2	2	0	2	0	Active	1	Active	0	NA	0	#REF!	#REF!	50.9643			0	1
Married	II	2	Working/Playing	216	2	Normal	124.233	7	AZT-3TC-NVP	1	2	2	1	2	1	2	2	1	1	75	Transferred_out	1	Transferred_out	0	NA	0	#REF!	#REF!	48.6786		0	0	1
Seperated/Divorced	II	2	Working/Playing	144	1	Normal	117.1	7	AZT-3TC-NVP	1	2	2	1	2	1	2	2	0	2	50	Active	1	Active	0	NA	0	#REF!	#REF!	50.3214			0	1
Married	II	2	Working/Playing	237	2	Normal	67.4	7	TDF-3TC-NVP	2	2	1	3	2	1	2	2	20	1	50	Active	1	Active	0	NA	0	#REF!	#REF!	55.75		0	0	1
Seperated/Divorced	II	2	Working/Playing	720	5	Normal	43.8667	7	TDF-3TC-EFV	2	2	1	3	1	2	2	1	0	2	0	Active	1	Active	0	NA	0	#REF!	#REF!	50.2143			0	1
Married	II	2	Working/Playing	40	1	Normal	84.8	7	AZT-3TC-NVP	1	2	2	1	2	1	2	2	0	2	0	Active	1	Active	0	NA	0	#REF!	#REF!	53.5357			0	1
Married	II	2	Working/Playing	436	3	Normal	-0.466667	1	TDF-3TC-EFV	2	2	1	3	1	2	2	1	-1	3	1	Active	2	Active	0	NA	0	#REF!	#REF!	53.7857			0	1
Married	I	1	Working/Playing	303	2	Normal	22.6667	4	TDF-3TC-EFV	2	2	1	3	1	2	2	1	1	1	1	Active	1	Active	0	NA	0	#REF!	#REF!	39.7857			0	1
Married	II	2	Working/Playing	313	2	Normal	23.3333	4	TDF-3TC-EFV	2	2	1	3	1	2	2	1	20	1	1	Active	1	Active	0	NA	0	#REF!	#REF!	50.9643			0	1
Married	II	2	Working/Playing	205	2	Normal	57.7667	7	AZT-3TC-NVP	1	2	2	1	2	1	2	2	-1	3	50	Active	1	Active	0	NA	0	#REF!	#REF!	48.6786			0	1
Married	II	2	Working/Playing	MISSING	4	Normal	3.5	1	TDF-3TC-EFV	2	2	1	3	1	2	2	1	-1	3	0	Active	1	Active	0	NA	0	#REF!	#REF!	50.3214			0	1
Married	II	2	Working/Playing	213	2	Normal	25.6667	5	TDF-3TC-EFV	2	2	1	3	1	2	2	1	-1	3	0	Active	1	Active	0	NA	0	#REF!	#REF!	55.75			0	1
Single	II	2	Working/Playing	MISSING	4	Normal	18.9333	4	AZT-3TC-LPV/r	1	2	2	1	2	2	1	3	-1	3	37166	Active	1	Active	0	NA	0	#REF!	#REF!	50.2143			0	1
Widowed	II	2	Working/Playing	MISSING	4	Normal	4.66667	1	TDF-3TC-EFV	2	2	1	3	1	2	2	1	-1	3	0	Missed_appointment	1	Missed_appointment	0	NA	0	#REF!	#REF!	53.5357			0	1
Child	II	2	Working/Playing	968	5	Normal	13.0667	3	AZT-3TC-NVP	1	2	2	1	2	1	2	2	0	2	0	Active	1	Active	1	10.1	10.1	#REF!	#REF!	7.82	PBC		0	1
[truncated: 635 more rows]
